# Supplementary material for: Bacillus anthracis Phylogeography: Origin of the East Asian Polytomy and Impact of International Trade for Its near Global Dispersal
Source: Pathogens. 2025 Oct 14;14(10):1041. doi: 10.3390/pathogens14101041 (PMC12566857; doi:10.3390/pathogens14101041)
Supplement: Supplementary file 1 [file pathogens-14-01041-s001.zip › Table S1.xlsx]

## Sheet: Table S1 Vergnaud et al. 2025
Table S1 provides the list of 2484 accession numbers corresponding to whole genome sequence (WGS) data derived from Bacillus anthracis strains and evaluated in this work. The columns include "Accession" (sequence reads archive -SRA- or genome assemblies accession numbers), "Biosample" (biosample accession). "nb_unknown_bases" is the size of unmapped regions in the reference genome used for read m…
index	accession	biosample	nb_unknown_bases	canSNP	polytomies_inferred	comment	This report	Figure 1	Figure 2	Figure 3	Figure 4	Figure 5	Figure 6
1	SRR34470768	SAMN49890076	85517	A.Br.001/002	L5_A16R		X		X		X
2	SRR34470769	SAMN49890075	85633	A.Br.001/002	L5_A16R		X		X		X
3	SRR34470770	SAMN49890074	86474	A.Br.001/002	L2_Stendal		X		X	X
4	SRR34470771	SAMN49890073	262863	A.Br.001/002	L2_Stendal	pruned 5SNPs IMB2616	X		X	X
5	SRR34470772	SAMN49890072	85805	A.Br.001/002	L5_A16R	pruned 5SNPs IMB2613	X		X		X
6	SRR34470773	SAMN49890071	85469	A.Br.001/002	L5_A16R		X		X		X
7	SRR34470774	SAMN49890070	85616	A.Br.001/002	L5_A16R	pruned 5SNPs IMB2613	X		X		X
8	SRR34470775	SAMN49890087	86081	A.Br.001/002	L3_A0937		X	X	X			X
9	SRR34470776	SAMN49890069	263909	A.Br.001/002	L2_Stendal	pruned 11 SNPs IMB2616	X		X	X
10	SRR34470777	SAMN49890086	86902	A.Br.001/002	L2_Stendal		X		X	X
11	SRR34470778	SAMN49890085	85170	A.Br.001/002	L2_Stendal		X		X	X
12	SRR34470779	SAMN49890084	86407	A.Br.001/002	L2_Stendal		X		X	X
13	SRR34470780	SAMN49890083	86222	A.Br.001/002	L2_Stendal		X		X	X
14	SRR34470781	SAMN49890082	84571	A.Br.001/002	L5_A16R		X		X		X
15	SRR34470782	SAMN49890081	85381	A.Br.001/002	L5_A16R		X	X	X		X	X
16	SRR34470783	SAMN49890080	85587	A.Br.001/002	L2_Stendal		X		X	X
17	SRR34470784	SAMN49890079	355277	A.Br.001/002	L5_A16R		X		X		X
18	SRR34470785	SAMN49890078	87801	A.Br.001/002	L2_Stendal		X		X	X
19	SRR34470786	SAMN49890077	263666	A.Br.001/002	L2_Stendal	pruned 5SNPs IMB2616	X		X	X
20	SRR34470787	SAMN49890068	262428	A.Br.001/002	L5_A16R		X		X		X
21	SRR34470788	SAMN49890067	91124	A.Br.001/002	L2_Stendal		X		X	X
22	DRR000183	SAMD00009546	1074531	A.Br.001/002	L6_Han	poor_cover
23	DRR000184	SAMD00003822	816504	A.Br.Aust94		duplicate
24	DRR000185	SAMD00009112	1962152	A.Br.001/002	L6_Han	duplicate poor cover
25	DRR000186	SAMD00008677	782497	A.Br.Aust94		poor cover
26	DRR014735	SAMD00002586	81954	A.Br.005/006		duplicate
27	DRR014736	SAMD00002592	78862	A.Br.005/006		duplicate
28	DRR014737	SAMD00002587	85232	A.Br.005/006		duplicate
29	DRR014738	SAMD00002590	5459856	A.Br.005/006		duplicate
30	DRR014739	SAMD00002593	67973	A.Br.005/006
31	DRR014740	SAMD00002589	76530	A.Br.005/006		duplicate
32	DRR014741	SAMD00002591	73081	A.Br.005/006
33	DRR014742	SAMD00002588	142131	A.Br.005/006		duplicate
34	DRR118317	SAMD00106223	57274	A.Br.005/006		redundant with NL2016_3
35	DRR118318	SAMD00106224	56716	A.Br.005/006		redundant with NL2016_3
36	DRR118319	SAMD00106225	56446	A.Br.005/006
37	DRR125653	SAMD00113117	128272	A.Br.005/006
38	DRR125654	SAMD00113118	122754	A.Br.005/006		pruned 5SNPs DRR118319
39	DRR125655	SAMD00113119	92181	A.Br.005/006		redundant DRR014739
40	DRR125656	SAMD00113120	89514	A.Br.005/006		redundant with Zambia_05 (H29)
41	DRR125657	SAMD00113121	109623	A.Br.005/006		redundant DRR014739
42	DRR128181	SAMD00115662	216454	A.Br.001/002	L6_Han				X
43	DRR128182	SAMD00115661	85453	A.Br.001/002	L5_A16R				X		X
44	DRR128183	SAMD00115660	94234	A.Br.001/002	L6_Han				X
45	DRR128184	SAMD00115659	56803	A.Br.Aust94		pruned 4SNPs DRR128191
46	DRR128185	SAMD00115658	76298	A.Br.Aust94
47	DRR128186	SAMD00115657	61394	A.Br.001/002	Para-Sterne							X
48	DRR128187	SAMD00115656	95645	A.Br.Aust94
49	DRR128188	SAMD00115655	1160561	A.Br.001/002	L1_Ames	poor cover
50	DRR128189	SAMD00115654	67835	A.Br.001/002	L1_Ames				X
51	DRR128190	SAMD00115653	86632	A.Br.008/011	A.Br.008/011_Tsiankovskii_L4a	vaccine
52	DRR128191	SAMD00115652	54102	A.Br.Aust94
53	DRR128192	SAMD00115651	64434	A.Br.Aust94
54	DRR150094	SAMD00137661	569783	A.Br.Ames	L1_Ames	duplicate
55	DRR152630	SAMD00143254	77010	A.Br.008/011	A.Br.008/011_Tsiankovskii_L4a	vaccine
56	DRR166482	SAMD00135673	80798	A.Br.011/009	A.Br.011/009_L3_PasteurII	redundant with LamDB
57	DRR166483	SAMD00135674	75660	A.Br.011/009	A.Br.011/009_L3_PasteurII	redundant with LamDB
58	DRR166484	SAMD00135675	83276	A.Br.011/009	A.Br.011/009_L3_PasteurII	redundant with LamDB
59	DRR166485	SAMD00135676	76508	A.Br.011/009	A.Br.011/009_L3_PasteurII
60	DRR166486	SAMD00135677	126867	A.Br.011/009	A.Br.011/009_L3_PasteurII	redundant with LamDB
61	DRR166487	SAMD00135672	523961	A.Br.011/009	A.Br.011/009_L3_PasteurII	redundant with LamDB
62	DRR166649	SAMD00159388	145317	B.Br.001/002		duplicate
63	DRR166650	SAMD00159389	56051	A.Br.001/002	Eu-Sterne							X
64	ERR10820686	SAMEA112370837	116559	A.Br.001/002	L2_Stendal	duplicate
65	ERR10820687	SAMEA112370838	131542	A.Br.001/002	L2_Stendal	duplicate
66	ERR10820688	SAMEA112370839	117504	A.Br.001/002	L2_Stendal	duplicate
67	ERR10820689	SAMEA112370840	119703	A.Br.001/002	L2_Stendal	duplicate
68	ERR10820690	SAMEA112370841	119500	A.Br.001/002	L2_Stendal	duplicate
69	ERR10820691	SAMEA112370842	120011	A.Br.001/002	L2_Stendal	duplicate
70	ERR1198958	SAMEA3720263	63200	A.Br.011/009	A.Br.011/009_L1	redundant
71	ERR1198959	SAMEA3720264	62161	A.Br.011/009	A.Br.011/009_L4
72	ERR1198960	SAMEA3720265	62881	A.Br.011/009	A.Br.011/009_L6
73	ERR1198961	SAMEA3720266	62356	A.Br.011/009	A.Br.011/009_L2_ANSES_095
74	ERR1198962	SAMEA3720267	90441	A.Br.011/009	A.Br.011/009_L3_PasteurII
75	ERR1198963	SAMEA3720268	62102	A.Br.011/009	A.Br.011/009_L5			X					X
76	ERR1198964	SAMEA3720269	62360	A.Br.011/009	A.Br.011/009_L1	redundant
77	ERR1198965	SAMEA3720270	69031	A.Br.011/009	A.Br.011/009_L3
78	ERR1198966	SAMEA3720271	63332	A.Br.011/009	A.Br.011/009_L1
79	ERR1198967	SAMEA3720272	62548	A.Br.011/009	A.Br.011/009_L2_ANSES_095	redundant ANSES_095
80	ERR12319959	SAMEA114714369	99218	A.Br.008/011	A.Br.008/011_Tsiankovskii_L4a
81	ERR12330278	SAMEA114776329	96171	A.Br.Aust94		pruned 2SNPs ERR12389354
82	ERR12355388	SAMEA114861678	92583	A.Br.001/002	Para-Sterne	redundant ERR12549878
83	ERR12357310	SAMEA114863125	96195	A.Br.Aust94		pruned 2SNPs ERR12389354
84	ERR12389352	SAMEA115062481	97909	A.Br.Karnataka
85	ERR12389353	SAMEA115062482	134047	A.Br.Karnataka		redundant ERR12389352 and induces 50% branch collapse towards A.Br.Aust94
86	ERR12389354	SAMEA115062483	95243	A.Br.Aust94
87	ERR12389355	SAMEA115062484	140474	A.Br.Aust94		branch collapse (>200SNPs) and homoplasy inducer
88	ERR12408719	SAMEA115083920	97497	A.Br.Vollum
89	ERR12409294	SAMEA115084893	97751	A.Br.Karnataka
90	ERR12409295	SAMEA115084894	97139	A.Br.Karnataka				X					X
91	ERR12409296	SAMEA115084896	97662	A.Br.Vollum
92	ERR12409297	SAMEA115084897	97618	A.Br.Vollum
93	ERR12411023	SAMEA115084895	97051	A.Br.Karnataka
94	ERR12411024	SAMEA115090063	97931	A.Br.Karnataka		redundant ERR12389352
95	ERR12411025	SAMEA115090064	95324	A.Br.Aust94		redundant ERR12389354
96	ERR12411026	SAMEA115090066	98381	A.Br.Karnataka		pruned 2SNPs ERR12411023
97	ERR12549878	SAMEA115165821	91511	A.Br.001/002	Para-Sterne
98	ERR1305965	SAMEA3889834	219680	A.Br.Vollum		redundant JF3788
99	ERR1305966	SAMEA3889835	172499	A.Br.Vollum
100	ERR1305967	SAMEA3889836	119007	A.Br.Vollum		redundant SRR2071872
101	ERR1305968	SAMEA3889837	185133	A.Br.Vollum		redundant JF3785
102	ERR1305969	SAMEA3889838	166826	A.Br.Vollum		redundant JF3785
103	ERR1305970	SAMEA3889839	152942	A.Br.Vollum		duplicate
104	ERR13453589	SAMEA114776329	96171	A.Br.Aust94		duplicate
105	ERR1596541	SAMEA4393131	73268	B.Br.CNEVA		pruned 5SNPs CNEVA-9066
106	ERR1596542	SAMEA4393132	62244	A.Br.001/002	Eu-Sterne	duplicate
107	ERR1596543	SAMEA4393133	62147	A.Br.001/002	Eu-Sterne	duplicate
108	ERR1596544	SAMEA4393134	61662	A.Br.001/002	Eu-Sterne	duplicate
109	ERR1596545	SAMEA4393135	61897	A.Br.001/002	Eu-Sterne	duplicate
110	ERR1596546	SAMEA4393136	61645	A.Br.001/002	Eu-Sterne	duplicate
111	ERR1596547	SAMEA4393137	66759	A.Br.001/002	Eu-Sterne	duplicate
112	ERR1596548	SAMEA4393138	62047	A.Br.001/002	Eu-Sterne	duplicate
113	ERR1596549	SAMEA4393139	62218	A.Br.001/002	Eu-Sterne	duplicate
114	ERR1596550	SAMEA4393140	61826	A.Br.001/002	Eu-Sterne	duplicate
115	ERR1596551	SAMEA4393141	63349	A.Br.001/002	Eu-Sterne	duplicate
116	ERR1596552	SAMEA4393142	61934	A.Br.001/002	Eu-Sterne	duplicate
117	ERR1596553	SAMEA4393143	61322	A.Br.001/002	Eu-Sterne							X
118	ERR1596554	SAMEA4393144	62263	A.Br.001/002	Eu-Sterne	duplicate
119	ERR1596555	SAMEA4393145	61713	A.Br.001/002	Eu-Sterne	duplicate
120	ERR1596556	SAMEA4393146	66225	A.Br.001/002	Eu-Sterne	duplicate
121	ERR1596557	SAMEA4393147	63084	A.Br.001/002	Eu-Sterne	duplicate
122	ERR1596558	SAMEA4393148	61890	A.Br.001/002	Eu-Sterne	duplicate
123	ERR1596559	SAMEA4393149	61848	A.Br.001/002	Eu-Sterne	duplicate
124	ERR1596560	SAMEA4393150	61868	A.Br.001/002	Eu-Sterne	duplicate
125	ERR1596561	SAMEA4393151	62081	A.Br.001/002	Eu-Sterne	duplicate
126	ERR1596562	SAMEA4393152	60539	A.Br.011/009	A.Br.011/009_L1
127	ERR1596563	SAMEA4393153	61226	A.Br.011/009	A.Br.011/009_L6			X
128	ERR1596564	SAMEA4393154	73713	B.Br.CNEVA		duplicate
129	ERR1596565	SAMEA4393155	73812	B.Br.CNEVA		duplicate
130	ERR1596566	SAMEA4393156	74184	B.Br.CNEVA		duplicate
131	ERR1596567	SAMEA4393157	74063	B.Br.CNEVA		duplicate
132	ERR1596568	SAMEA4393158	73544	B.Br.CNEVA		duplicate
133	ERR1596569	SAMEA4393159	73481	B.Br.CNEVA		duplicate
134	ERR1596570	SAMEA4393160	74183	B.Br.CNEVA		duplicate
135	ERR1596571	SAMEA4393161	73765	B.Br.CNEVA		duplicate
136	ERR1596572	SAMEA4393162	73544	B.Br.CNEVA		duplicate
137	ERR1596573	SAMEA4393163	73805	B.Br.CNEVA		duplicate
138	ERR1596574	SAMEA4393164	71267	B.Br.CNEVA	B.Br.CNEVA
139	ERR1596575	SAMEA4393165	78769	B.Br.CNEVA		duplicate
140	ERR1596576	SAMEA4393166	75418	B.Br.CNEVA		duplicate
141	ERR1596577	SAMEA4393167	73788	B.Br.CNEVA		pruned 5SNPs ANSES_09_40
142	ERR1596578	SAMEA4393168	74051	B.Br.CNEVA		duplicate
143	ERR1596579	SAMEA4393169	74487	B.Br.CNEVA		pruned 5SNPs ANSES_09_40
144	ERR1596580	SAMEA4393170	78912	B.Br.CNEVA		pruned 5SNPs ANSES_09_40
145	ERR1596581	SAMEA4393171	62060	A.Br.011/009	A.Br.011/009_L3			X
146	ERR1596582	SAMEA4393172	61357	A.Br.011/009	A.Br.011/009_L1
147	ERR1596583	SAMEA4393173	61871	A.Br.011/009	A.Br.011/009_L1	duplicate
148	ERR1596584	SAMEA4393174	61446	A.Br.011/009	A.Br.011/009_L1	duplicate
149	ERR1596585	SAMEA4393175	73696	B.Br.CNEVA		duplicate
150	ERR1596586	SAMEA4393176	74227	B.Br.CNEVA		pruned 5SNPs ANSES_09_40
151	ERR1596587	SAMEA4393177	73982	B.Br.CNEVA		duplicate
152	ERR1596588	SAMEA4393178	73972	B.Br.CNEVA		duplicate
153	ERR1596589	SAMEA4393179	73742	B.Br.CNEVA		duplicate
154	ERR1596590	SAMEA4393180	62576	A.Br.001/002	Eu-Sterne	duplicate
155	ERR1596591	SAMEA4393181	61394	A.Br.011/009	A.Br.011/009_L6	duplicate
156	ERR1596592	SAMEA4393182	79409	B.Br.CNEVA		pruned 5SNPs ANSES_11-09
157	ERR1596593	SAMEA4393183	73174	B.Br.CNEVA	B.Br.CNEVA
158	ERR1596594	SAMEA4393184	73172	B.Br.CNEVA		pruned 5SNPs ANSES_064
159	ERR1596595	SAMEA4393185	74733	B.Br.CNEVA		duplicate
160	ERR1596596	SAMEA4393186	73628	B.Br.CNEVA		pruned 5SNPs ANSES_115
161	ERR1596597	SAMEA4393187	73891	B.Br.CNEVA		duplicate
162	ERR1596598	SAMEA4393188	74283	B.Br.CNEVA		duplicate
163	ERR1596599	SAMEA4393189	73549	B.Br.CNEVA	B.Br.CNEVA
164	ERR1596600	SAMEA4393190	61155	A.Br.011/009	A.Br.011/009_L1
165	ERR1596601	SAMEA4393191	81739	B.Br.CNEVA		duplicate
166	ERR1596602	SAMEA4393192	78379	B.Br.CNEVA		pruned 5SNPs ANSES_120
167	ERR1596603	SAMEA4393193	73760	B.Br.CNEVA	B.Br.CNEVA
168	ERR1596604	SAMEA4393194	73809	B.Br.CNEVA		pruned 5SNPs ANSES_120
169	ERR1596605	SAMEA4393195	65566	A.Br.011/009	A.Br.011/009_L2_ANSES_095	redundant A178
170	ERR1596606	SAMEA4393196	119464	B.Br.CNEVA		duplicate
171	ERR1596607	SAMEA4393197	61299	A.Br.011/009	A.Br.011/009_L1	redundant
172	ERR1596608	SAMEA4393198	79841	B.Br.CNEVA	B.Br.CNEVA
173	ERR1596609	SAMEA4393199	75062	B.Br.CNEVA		duplicate
174	ERR1596610	SAMEA4393200	65775	A.Br.011/009	A.Br.011/009_L1	duplicate
175	ERR1596611	SAMEA4393201	73713	B.Br.CNEVA	B.Br.CNEVA
176	ERR1596612	SAMEA4393202	73361	B.Br.CNEVA		pruned 5SNPs CNEVA-9066
177	ERR1596613	SAMEA4393203	60924	A.Br.011/009	A.Br.011/009_L1	redundant
178	ERR1596614	SAMEA4393204	77105	B.Br.CNEVA		pruned 5SNPs CNEVA-9066
179	ERR1596615	SAMEA4393205	77195	B.Br.CNEVA	B.Br.CNEVA
180	ERR1596616	SAMEA4393206	60835	A.Br.011/009	A.Br.011/009_L1
181	ERR1596617	SAMEA4393207	73700	B.Br.CNEVA		duplicate
182	ERR1596618	SAMEA4393208	73585	B.Br.CNEVA		redundant
183	ERR1596619	SAMEA4393209	73545	B.Br.CNEVA		redundant
184	ERR1596620	SAMEA4393210	73084	B.Br.CNEVA		pruned 5SNPs ANSES_045
185	ERR1596621	SAMEA4393211	73525	B.Br.CNEVA		pruned 5SNPs ANSES_045
186	ERR1596622	SAMEA4393212	78669	B.Br.CNEVA		duplicate
187	ERR1596623	SAMEA4393213	72926	B.Br.CNEVA		redundant
188	ERR1596624	SAMEA4393214	72609	B.Br.CNEVA	B.Br.CNEVA
189	ERR1596625	SAMEA4393215	76394	B.Br.CNEVA		pruned 5SNPs ANSES_045
190	ERR1596626	SAMEA4393216	72644	B.Br.CNEVA		redundant
191	ERR1596627	SAMEA4393217	82001	B.Br.CNEVA		pruned 5SNPs ANSES_139
192	ERR1596628	SAMEA4393218	72901	B.Br.CNEVA	B.Br.CNEVA
193	ERR1596629	SAMEA4393219	73372	B.Br.CNEVA		duplicate
194	ERR1596630	SAMEA4393220	73293	B.Br.CNEVA		redundant
195	ERR1596631	SAMEA4393221	73375	B.Br.CNEVA		duplicate
196	ERR1596632	SAMEA4393222	73785	B.Br.CNEVA		duplicate
197	ERR1596633	SAMEA4393223	73911	B.Br.CNEVA		duplicate
198	ERR1596634	SAMEA4393224	74418	B.Br.CNEVA		duplicate
199	ERR1596635	SAMEA4393225	74060	B.Br.CNEVA		duplicate
200	ERR1596636	SAMEA4393226	75188	B.Br.CNEVA		duplicate
201	ERR1596637	SAMEA4393227	73938	B.Br.CNEVA		pruned 5SNPs ANSES_09_40
202	ERR1596638	SAMEA4393228	73874	B.Br.CNEVA		duplicate
203	ERR1596639	SAMEA4393229	51016	A.Br.011/009	A.Br.011/009_L1
204	ERR1596640	SAMEA4393230	61805	A.Br.011/009	A.Br.011/009_L2_ANSES_095
205	ERR1596641	SAMEA4393231	60419	A.Br.011/009	A.Br.011/009_L2_ANSES_095
206	ERR1596642	SAMEA4393232	74118	B.Br.CNEVA		duplicate
207	ERR1596643	SAMEA4393233	72931	B.Br.CNEVA	B.Br.CNEVA	pruned 12SNPs ERR1596615
208	ERR1596644	SAMEA4393234	65148	A.Br.011/009	A.Br.011/009_L1	duplicate
209	ERR1596645	SAMEA4393235	73756	B.Br.CNEVA	B.Br.CNEVA
210	ERR1596646	SAMEA4393236	67984	A.Br.005/006
211	ERR1841046	SAMEA92023168	61346	A.Br.001/002	L2_Stendal				X	X
212	ERR1841047	SAMEA92023918	61905	A.Br.001/002	L2_Stendal				X	X
213	ERR1841048	SAMEA92024668	89120	A.Br.011/009	A.Br.011/009_L3_PasteurII
214	ERR1841049	SAMEA92025418	64970	A.Br.001/002	L6_Han				X
215	ERR1841050	SAMEA92026168	69424	A.Br.011/009	A.Br.011/009_L2_ANSES_095
216	ERR1841051	SAMEA92026918	65987	A.Br.011/009	A.Br.011/009_L4
217	ERR1841052	SAMEA92027668	71445	A.Br.011/009	A.Br.011/009_L2_ANSES_095	pruned 5SNPs CIP A206
218	ERR3170358	SAMEA5366142	102054	B.Br.001/002		included in the "Four Yamal" aggregate
219	ERR3170359	SAMEA5366143	114468	B.Br.001/002		included in the "Four Yamal" aggregate
220	ERR3170360	SAMEA5366144	82929	B.Br.001/002		included in the "Four Yamal" aggregate
221	ERR3170361	SAMEA5366145	82128	B.Br.001/002		included in the "Four Yamal" aggregate
222	ERR3170362	SAMEA5366146	83940	A.Br.008/011	A.Br.008/011_Tsiankovskii_L4b
223	ERR3170363	SAMEA5366147	100266	A.Br.008/011	A.Br.008/011_STI_L6_LP51_4Ya
224	ERR3170364	SAMEA5366148	120561	B.Br.001/002	B.Br.001/002_Europe
225	ERR3170365	SAMEA5366149	67924	A.Br.008/011	A.Br.008/011_Tsiankovskii_L4b
226	ERR3170366	SAMEA5366150	170489	B.Br.001/002	B.Br.001/002_Asia
227	ERR3170367	SAMEA5366151	447951	B.Br.001/002		partial_coverage
228	ERR3170368	SAMEA5366152	1080870	B.Br.CNEVA		poor_coverage duplicate
229	ERR6097386	SAMEA8914677	89668	A.Br.005/006		pruned 10SNPs ERR6097426
230	ERR6097387	SAMEA8914678	472046	A.Br.005/006		redundant GCA_029698725
231	ERR6097388	SAMEA8914679	1004661			poor cover (DNA capture)
232	ERR6097389	SAMEA8914680	654874	A.Br.005/006		poor cover (DNA capture)
233	ERR6097390	SAMEA8914681	99956	A.Br.005/006		redundant ERR6097436
234	ERR6097391	SAMEA8914682	185037	A.Br.005/006		redundant ERR6097444
235	ERR6097392	SAMEA8914683	217383	A.Br.005/006		duplicate biosample, redundant ERR6097444
236	ERR6097393	SAMEA8914684	111436	A.Br.005/006		duplicate biosample, redundant ERR6097419
237	ERR6097394	SAMEA8914685	623266	A.Br.005/006		poor cover (DNA capture)
238	ERR6097395	SAMEA8914686	92092	A.Br.005/006		redundant ERR6097386
239	ERR6097396	SAMEA8914687	116911	A.Br.005/006		duplicate biosample, redundant ERR6097456
240	ERR6097397	SAMEA8914688	91353	A.Br.005/006		redundant ERR6097386
241	ERR6097398	SAMEA8914689	177567	A.Br.005/006		redundant ERR6097386
242	ERR6097399	SAMEA8914690	91581	A.Br.005/006		pruned 10SNPs ERR6097426
243	ERR6097400	SAMEA8914691	103982	A.Br.005/006		redundant ERR6097399
244	ERR6097401	SAMEA8914692	224525	A.Br.005/006		duplicate biosample, redundant ERR6097414
245	ERR6097402	SAMEA8914693	91905	A.Br.005/006		redundant ERR6097399
246	ERR6097403	SAMEA8914694	291671	A.Br.005/006		redundant ERR6097403
247	ERR6097404	SAMEA8914695	90590	A.Br.005/006		pruned 10SNPs ERR6097426
248	ERR6097405	SAMEA8914696	1150260			poor cover (DNA capture)
249	ERR6097406	SAMEA8914697	109339	A.Br.005/006		duplicate biosample, redundant ERR6097404
250	ERR6097407	SAMEA8914698	125250	A.Br.005/006		duplicate biosample, redundant ERR6097399
251	ERR6097408	SAMEA8914699	722173	A.Br.005/006		poor cover (DNA capture)
252	ERR6097409	SAMEA8914700	94148	A.Br.005/006		redundant ERR6097399
253	ERR6097410	SAMEA8914701	161918	A.Br.005/006		duplicate biosample, redundant ERR6097436
254	ERR6097411	SAMEA8914702	359831	A.Br.005/006		redundant ERR6097414
255	ERR6097412	SAMEA8914703	871290	A.Br.005/006		poor cover redundant ERR6097447
256	ERR6097413	SAMEA8914704	1344460	A.Br.008/011		poor cover (DNA capture)
257	ERR6097414	SAMEA8914705	90009	A.Br.005/006
258	ERR6097415	SAMEA8914706	90472	A.Br.005/006		redundant ERR6097426
259	ERR6097416	SAMEA8914707	91455	A.Br.005/006		redundant ERR6097414
260	ERR6097417	SAMEA8914708	297102	A.Br.005/006		redundant ERR6097426
261	ERR6097418	SAMEA8914709	321519	A.Br.005/006		duplicate biosample, redundant ERR6097403
262	ERR6097419	SAMEA8914710	89797	A.Br.005/006		pruned 10SNPs ERR6097426
263	ERR6097420	SAMEA8914711	94069	A.Br.005/006		redundant ERR6097439
264	ERR6097421	SAMEA8914712	93602	A.Br.005/006		redundant ERR6097386
265	ERR6097422	SAMEA8914713	360796	A.Br.005/006		poor cover redundant GCA_029699285
266	ERR6097423	SAMEA8914714	126502	A.Br.005/006		duplicate biosample, redundant ERR6097425
267	ERR6097424	SAMEA8914715	111425	A.Br.005/006		duplicate biosample, pruned 5SNPs ERR6097425
268	ERR6097425	SAMEA8914716	107042	A.Br.005/006		pruned 5SNPs ERR6097447
269	ERR6097426	SAMEA8914717	88127	A.Br.005/006
270	ERR6097427	SAMEA8914718	305750	A.Br.005/006		duplicate biosample, redundant ERR6097426
271	ERR6097428	SAMEA8914719	92962	A.Br.005/006		pruned 10SNPs ERR6097426
272	ERR6097429	SAMEA8914720	99572	A.Br.005/006		redundant ERR6097457
273	ERR6097430	SAMEA8914721	879464	A.Br.005/006		poor cover redundant GCA_029693485
274	ERR6097431	SAMEA8914722	165612	A.Br.005/006		duplicate biosample, redundant ERR6097425
275	ERR6097432	SAMEA8914723	91051	A.Br.005/006
276	ERR6097433	SAMEA8914724	874425	A.Br.005/006		poor cover redundant ERR6097432
277	ERR6097434	SAMEA8914725	94735	A.Br.005/006		redundant ERR6097435
278	ERR6097435	SAMEA8914726	90930	A.Br.005/006		duplicate biosample, pruned 10SNPs ERR6097426
279	ERR6097436	SAMEA8914727	92201	A.Br.005/006		pruned 5SNPs ERR6097414
280	ERR6097437	SAMEA8914728	92180	A.Br.005/006		redundant ERR6097438
281	ERR6097438	SAMEA8914729	91939	A.Br.005/006		pruned 5SNPs ERR6097447
282	ERR6097439	SAMEA8914730	90202	A.Br.005/006		pruned 10SNPs ERR6097426
283	ERR6097440	SAMEA8914731	91589	A.Br.005/006		redundant ERR6097426
284	ERR6097441	SAMEA8914732	98559	A.Br.005/006		pruned 10SNPs ERR6097426
285	ERR6097442	SAMEA8914733	94525	A.Br.005/006		pruned 10SNPs ERR6097426
286	ERR6097443	SAMEA8914734	95113	A.Br.005/006		pruned 10SNPs ERR6097426
287	ERR6097444	SAMEA8914735	90518	A.Br.005/006		pruned 10SNPs ERR6097426
288	ERR6097445	SAMEA8914736	420687	A.Br.005/006		poor cover (DNA capture)
289	ERR6097446	SAMEA8914737	94649	A.Br.005/006		redundant ERR6097386
290	ERR6097447	SAMEA8914738	90374	A.Br.005/006
291	ERR6097448	SAMEA8914739	92128	A.Br.005/006		pruned 10SNPs ERR6097426
292	ERR6097449	SAMEA8914740	114764	A.Br.005/006		duplicate biosample, pruned 10SNPs ERR6097426
293	ERR6097450	SAMEA8914741	133399	A.Br.005/006		redundant ERR6097403
294	ERR6097451	SAMEA8914742	136090	A.Br.005/006		duplicate biosample, redundant ERR6097399
295	ERR6097452	SAMEA8914743	94462	A.Br.005/006		redundant ERR6097414
296	ERR6097453	SAMEA8914744	102566	A.Br.005/006		duplicate biosample, redundant ERR6097414
297	ERR6097454	SAMEA8914745	93236	A.Br.005/006		pruned 10SNPs ERR6097426
298	ERR6097455	SAMEA8914746	146439	A.Br.005/006		redundant ERR6097403
299	ERR6097456	SAMEA8914747	91090	A.Br.005/006		pruned 10SNPs ERR6097426
300	ERR6097457	SAMEA8914748	90419	A.Br.005/006		pruned 10SNPs ERR6097426
301	ERR6097458	SAMEA8914749	93555	A.Br.005/006		redundant ERR6097457
302	ERR7437102	SAMEA10812756	1483799			poor cover
303	ERR7437106	SAMEA10812760	1364826			poor cover
304	ERR7437108	SAMEA10812762	1466789			poor cover
305	ERR7437112	SAMEA10812766	1443710			poor cover
306	ERR7437113	SAMEA10812767	1327962			poor cover
307	ERR7625449	SAMEA11477102	87019	A.Br.008/011	A.Br.008/011_Tsiankovskii_L4d	duplicate
308	ERR7625450	SAMEA11477103	100668	A.Br.008/011	A.Br.008/011_Tsiankovskii_L4b	duplicate
309	ERR7625451	SAMEA11477104	167496	A.Br.008/011	A.Br.008/011_Tsiankovskii_L4d	duplicate
310	ERR7625452	SAMEA11477105	85153	A.Br.008/011	A.Br.008/011_Tsiankovskii_L4b	duplicate
311	ERR7716578	SAMEA11358405	676154	A.Br.005/006		poor cover redundant GCA_029693485
312	ERR7716580	SAMEA11358407	767060	A.Br.005/006		duplicate
313	ERR7716581	SAMEA11358408	5184954			poor cover (DNA capture)
314	ERR7716582	SAMEA11358409	801182	A.Br.005/006		poor cover redundant ERR6097432
315	ERR7716583	SAMEA11358410	857672	A.Br.005/006		poor cover (DNA capture)
316	ERR7716584	SAMEA11358411	5503627			poor cover (DNA capture)
317	ERR7716585	SAMEA11358412	1138554			poor cover (DNA capture)
318	ERR7716586	SAMEA11358413	719260	A.Br.005/006		poor cover (DNA capture)
319	ERR7716587	SAMEA11358414	780011	A.Br.005/006		poor cover (DNA capture)
320	ERR7716588	SAMEA11358415	779745	A.Br.005/006		poor cover (DNA capture)
321	ERR7716589	SAMEA11358416	745657	A.Br.005/006		poor cover redundant GCA_029699285
322	ERR7716590	SAMEA11358417	5503939			poor cover (DNA capture)
323	ERR7716591	SAMEA11358419	1085153			poor cover (DNA capture)
324	ERR7716592	SAMEA11358420	1499180			poor cover (DNA capture)
325	ERR7716593	SAMEA11358421	1443547			poor cover (DNA capture)
326	ERR7716595	SAMEA11358423	775810	A.Br.005/006		duplicate
327	ERR7716597	SAMEA11358425	768268	A.Br.005/006		poor cover redundant GCA_029693485
328	ERR7716598	SAMEA11358426	2339473			poor cover (DNA capture)
329	ERR7716599	SAMEA11358427	821563	A.Br.005/006		poor cover redundant GCA_029699285
330	ERR7716600	SAMEA11358428	4690817			poor cover (DNA capture)
331	ERR7716601	SAMEA11358429	817726	A.Br.005/006		poor cover (DNA capture)
332	ERR7716602	SAMEA11358430	1251360			poor cover (DNA capture)
333	ERR7716604	SAMEA11358432	1120117			poor cover (DNA capture)
334	ERR7716605	SAMEA11358433	5503526			poor cover (DNA capture)
335	ERR7716606	SAMEA11358434	5503935			poor cover (DNA capture)
336	ERR7716607	SAMEA11358435	742719	A.Br.005/006		poor cover (DNA capture)
337	ERR7716608	SAMEA11358436	5503147			poor cover (DNA capture)
338	ERR7716609	SAMEA11358437	1092732			poor cover (DNA capture)
339	ERR7716610	SAMEA11358438	802168	A.Br.005/006		poor cover (DNA capture)
340	ERR7716611	SAMEA11358439	2209209			poor cover (DNA capture)
341	ERR7716612	SAMEA11358440	794908	A.Br.005/006		poor cover redundant SRR23314697
342	ERR7716613	SAMEA11358441	1019692			poor cover (DNA capture)
343	ERR7716614	SAMEA11358442	2574091			poor cover (DNA capture)
344	ERR7716616	SAMEA11358444	880437	A.Br.005/006		poor cover (DNA capture)
345	ERR7716617	SAMEA11358445	753506	A.Br.005/006		poor cover (DNA capture)
346	ERR7716618	SAMEA11358446	738659	A.Br.005/006		poor cover (DNA capture)
347	ERR7716619	SAMEA11358447	745390	A.Br.005/006		poor cover (DNA capture)
348	ERR7716620	SAMEA11358448	678203	A.Br.005/006		poor cover (DNA capture)
349	ERR7716621	SAMEA11358449	794627	A.Br.005/006		poor cover (DNA capture)
350	ERR7716622	SAMEA11358450	3269057			poor cover (DNA capture)
351	ERR7716623	SAMEA11358451	711449	A.Br.005/006		poor cover (DNA capture)
352	ERR7716624	SAMEA11358452	3258338			poor cover (DNA capture)
353	ERR7716626	SAMEA11358454	845823	A.Br.005/006		poor cover (DNA capture)
354	ERR7716627	SAMEA11358455	882818	A.Br.005/006		poor cover (DNA capture)
355	ERR7716629	SAMEA11358457	2518680			poor cover (DNA capture)
356	ERR7716630	SAMEA11358458	830289	A.Br.005/006		poor cover (DNA capture)
357	ERR7716631	SAMEA11358459	764315	A.Br.005/006		poor cover (DNA capture)
358	ERR7716632	SAMEA11358460	820924	A.Br.005/006		poor cover redundant SRR23314697
359	ERR7716633	SAMEA11358461	724292	A.Br.005/006		poor cover (DNA capture)
360	ERR7716634	SAMEA11358462	2012991			poor cover (DNA capture)
361	ERR7716635	SAMEA11358463	893130	A.Br.005/006		poor cover (DNA capture)
362	ERR7716636	SAMEA11358464	3160259			poor cover (DNA capture)
363	ERR7716637	SAMEA11358465	800373	A.Br.005/006		poor cover (DNA capture)
364	ERR7716638	SAMEA11358466	758612	A.Br.005/006		poor cover (DNA capture)
365	ERR7716639	SAMEA11358467	1461676			poor cover (DNA capture)
366	ERR7716640	SAMEA11358468	1164318			poor cover (DNA capture)
367	ERR7716641	SAMEA11358469	860394	A.Br.005/006		poor cover (DNA capture)
368	ERR7716642	SAMEA11358470	807818	A.Br.005/006		poor cover pruned 4SNPs GCA_029702785
369	ERR7716643	SAMEA11358471	3460752			poor cover (DNA capture)
370	ERR7716644	SAMEA11358472	1065936			poor cover (DNA capture)
371	ERR7716645	SAMEA11358473	775318	A.Br.005/006		poor cover (DNA capture)
372	ERR7716646	SAMEA11358474	1737269			poor cover (DNA capture)
373	ERR7716647	SAMEA11358475	5503788			poor cover (DNA capture)
374	ERR7716648	SAMEA11358476	1439441			poor cover (DNA capture)
375	ERR7716649	SAMEA11358477	3107046			poor cover (DNA capture)
376	ERR7716650	SAMEA11358478	1067925			poor cover (DNA capture)
377	ERR7716651	SAMEA11358479	795499	A.Br.005/006		poor cover redundant SRR23314697
378	ERR7716652	SAMEA11358480	808953	A.Br.005/006		poor cover (DNA capture)
379	ERR7716653	SAMEA11358481	3939651			poor cover (DNA capture)
380	ERR7716654	SAMEA11358482	2783105			poor cover (DNA capture)
381	ERR7716655	SAMEA11358483	4850044			poor cover (DNA capture)
382	ERR7716656	SAMEA11358484	806663	A.Br.005/006		poor cover (DNA capture)
383	ERR7716657	SAMEA11358485	3082409			poor cover (DNA capture)
384	ERR7716658	SAMEA11358486	2603028			poor cover (DNA capture)
385	ERR7716659	SAMEA11358487	3425468			poor cover (DNA capture)
386	ERR7716660	SAMEA11358488	1044786			poor cover (DNA capture)
387	ERR7716661	SAMEA11358489	3152952			poor cover (DNA capture)
388	ERR7716662	SAMEA11358490	2460862			poor cover (DNA capture)
389	ERR7716663	SAMEA11358491	1447009			poor cover (DNA capture)
390	ERR7716664	SAMEA11358492	4880943			poor cover (DNA capture)
391	ERR7716665	SAMEA11358493	801114	A.Br.005/006		poor cover (DNA capture)
392	ERR7716666	SAMEA11358494	2171406			poor cover (DNA capture)
393	ERR7716667	SAMEA11358495	5503989			poor cover (DNA capture)
394	ERR7716668	SAMEA11358496	731925	A.Br.005/006		poor cover (DNA capture)
395	ERR7716669	SAMEA11358497	707888	A.Br.005/006		poor cover (DNA capture)
396	ERR7716670	SAMEA11358498	5470664			poor cover (DNA capture)
397	ERR878501	SAMEA3387531	181195	A.Br.011/009	A.Br.011/009_L2_Pollino	duplicate
398	ERR878502	SAMEA3387532	60451	A.Br.011/009	A.Br.011/009_L2_Pollino	duplicate
399	ERR878503	SAMEA3387533	53179	A.Br.011/009	A.Br.011/009_L2_Pollino
400	ERR878504	SAMEA3387534	68384	A.Br.011/009	A.Br.011/009_L2_Pollino	duplicate
401	ERR878505	SAMEA3387535	55282	A.Br.011/009	A.Br.011/009_L2_Pollino	duplicate
402	ERR878506	SAMEA3387536	62103	A.Br.011/009	A.Br.011/009_L2_Pollino	duplicate
403	ERR878507	SAMEA3387537	54890	A.Br.011/009	A.Br.011/009_L2_Pollino	duplicate
404	ERR878508	SAMEA3387538	59278	A.Br.011/009	A.Br.011/009_L2_Pollino	duplicate
405	ERR878509	SAMEA3387539	55669	A.Br.011/009	A.Br.011/009_L2_Pollino	duplicate
406	ERR878510	SAMEA3387540	72384	A.Br.011/009	A.Br.011/009_L2_Pollino	duplicate
407	ERR878511	SAMEA3387541	3218027	cover pb		cover pb
408	ERR878512	SAMEA3387542	83832	A.Br.011/009	A.Br.011/009_L2_Pollino	duplicate
409	ERR878513	SAMEA3387543	70584	A.Br.011/009	A.Br.011/009_L2_Pollino	duplicate
410	ERR878514	SAMEA3387544	58700	A.Br.011/009	A.Br.011/009_L2_Pollino	duplicate
411	ERR878515	SAMEA3387545	69642	A.Br.011/009	A.Br.011/009_L2_Pollino	duplicate
412	ERR878516	SAMEA3387546	67930	A.Br.011/009	A.Br.011/009_L2_Pollino	duplicate
413	ERR878517	SAMEA3387547	70538	A.Br.011/009	A.Br.011/009_L2_Pollino	duplicate
414	ERR878518	SAMEA3387548	71819	A.Br.011/009	A.Br.011/009_L2_Pollino	duplicate
415	ERR878519	SAMEA3387549	91448	A.Br.011/009	A.Br.011/009_L2_Pollino	duplicate
416	ERR899844	SAMEA3420936	222084	B.Br.CNEVA		redundant
417	ERR899845	SAMEA3420937	128588	A.Br.Aust94
418	ERR899846	SAMEA3420938	155722	B.Br.CNEVA	B.Br.CNEVA
419	ERR899847	SAMEA3420939	142137	B.Br.CNEVA	B.Br.CNEVA
420	ERR899848	SAMEA3420940	153391	B.Br.CNEVA		pruned 5SNPs JF3887
421	ERR930296	SAMEA3735924	63854	A.Br.008/011	A.Br.008/011_Heroin	pruned_5SNPs
422	ERR930297	SAMEA3735948	63929	A.Br.Ames	L1_Ames				X
423	ERR930298	SAMEA3735929	64219	A.Br.Ames	L1_Ames	redundant K670/88
424	ERR930299	SAMEA3736003	63524	A.Br.001/002	Para-Sterne							X
425	ERR930300	SAMEA3735958	65868	A.Br.Aust94
426	ERR930301	SAMEA3735959	63922	A.Br.005/006				X					X
427	ERR930302	SAMEA3735716	62900	A.Br.001/002	L6_Han				X
428	ERR930303	SAMEA3735734	64146	A.Br.001/002	L2_Stendal				X	X
429	ERR930304	SAMEA3736006	68929	A.Br.001/002	Ortho-Sterne							X
430	ERR930305	SAMEA3735735	63120	A.Br.008/011	A.Br.008/011_Heroin	pruned 3SNPs SRR1999417
431	ERR930306	SAMEA3735739	66850	A.Br.005/006
432	GCA_000006155	SAMN02435829	321386	A.Br.Ames	L1_Ames	Amerithrax_strain_Ames_derived long_terminal_SNP_branch
433	GCA_000007845	SAMN02603432	355256	A.Br.Ames	L1_Ames	Ames derived
434	GCA_000022865	SAMN02603932	84108	A.Br.Ames	L1_Ames	Ames derived
435	GCA_000167235	SAMN02435891	97194	B.Br.CNEVA		duplicate
436	GCA_000167255	SAMN02435882	321430	C.Br.001		duplicate GCA_GCF
437	GCA_000167275	SAMN02435883	105390	A.Br.Vollum		duplicate
438	GCA_000167335	SAMN02435830	108774	A.Br.Aust94		pruned 4SNPs SRR2071866
439	GCA_000181835	SAMN02470254	201986	A.Br.Vollum
440	GCA_000181915	SAMN02470282	191000	A.Br.WNA	A.Br.WNA
441	GCA_000181995	SAMN02470255	202597	B.Br.CNEVA		duplicate RA3
442	GCA_000182055	SAMN02470265	290572	A.Br.WNA	A.Br.WNA
443	GCA_000219895	SAMN02470266	160194	A.Br.001/002	L1_Ames	duplicate
444	GCA_000292565	SAMN02469406	166834	A.Br.008/011	A.Br.008/011_Heroin	pruned_5SNPs
445	GCA_000310045	SAMN02470598	125811	A.Br.011/009	A.Br.011/009_L3_PasteurII
446	GCA_000512775	SAMN02641484	181281	A.Br.001/002	L5_A16R				X		X
447	GCA_000521345	SAMN02597374	370519	A.Br.003/004		duplicate
448	GCA_000534935	SAMD00002586	78525	A.Br.005/006		pruned 5SNPs DRR118319
449	GCA_000697515	SAMN02693047	96864	A.Br.001/002	Eu-Sterne	redundant ANSES_08-21-2
450	GCA_000697535	SAMN02699415	95090	A.Br.011/009	A.Br.011/009_L3	redundant ERR1596581
451	GCA_000697555	SAMN02699416	107440	B.Br.CNEVA		pruned 5SNPs ANSES_09_40
452	GCA_000740925	SAMN02839456	183729	A.Br.008/011	A.Br.008/011_STI_L4_vaccine	duplicate A0485
453	GCA_000742315	SAMN02732407	286148	A.Br.008/011	A.Br.008/011_PasteurI	redundant PasteurI
454	GCA_000742695	SAMN02736981	337149	A.Br.001/002	Sterne stricto sensu	duplicate
455	GCA_000742875	SAMN02736972	66502	A.Br.001/002	Para-Sterne							X
456	GCA_000743805	SAMN02736952	89983	B.Br.001/002	B.Br.001/002
457	GCA_000743825	SAMN02736983	74436	A.Br.Aust94		pruned 1SNP SRR2968163
458	GCA_000782875	SAMN03165110	129854	A.Br.WNA	A.Br.WNA	duplicate
459	GCA_000782885	SAMN03165112	115084	A.Br.003/004		duplicate
460	GCA_000782895	SAMN03165113	115707	A.Br.Aust94		duplicate
461	GCA_000782905	SAMN03165115	130952	A.Br.005/007		redundant SRR5811163
462	GCA_000782955	SAMN03165114	107268	A.Br.Vollum		duplicate
463	GCA_000782975	SAMN03165116	102027	A.Br.003/004		duplicate
464	GCA_000782995	SAMN03165117	303133	C.Br.001		duplicate
465	GCA_000783015	SAMN03165118	205430	A.Br.001/002	Sterne stricto sensu	duplicate
466	GCA_000783035	SAMN03165119	102448	A.Br.Vollum		duplicate
467	GCA_000783055	SAMN03165120	109463	A.Br.WNA		duplicate
468	GCA_000783075	SAMN03165121	112998	A.Br.WNA		duplicate
469	GCA_000783095	SAMN03165123	114554	A.Br.001/002	Ortho-Sterne	duplicate
470	GCA_000783115	SAMN03165125	132194	A.Br.Vollum		duplicate
471	GCA_000783135	SAMN03165126	124383	A.Br.Vollum		duplicate
472	GCA_000783155	SAMN03165127	298847	A.Br.Vollum		duplicate
473	GCA_000783165	SAMN03165128	115268	A.Br.001/002	Para-Sterne	duplicate
474	GCA_000783195	SAMN03165129	125478	A.Br.001/002	Eu-Sterne	duplicate
475	GCA_000783215	SAMN03165130	117055	A.Br.WNA		duplicate
476	GCA_000783235	SAMN03165131	129008	C.Br.001		duplicate
477	GCA_000793525	SAMN03165111	103602	A.Br.Vollum		duplicate
478	GCA_000793545	SAMN03165122	103833	A.Br.WNA		duplicate
479	GCA_000793565	SAMN03165124	109052	A.Br.005/007		duplicate
480	GCA_000808075	SAMN03267488	283784	A.Br.008/011	A.Br.008/011_PasteurI	duplicate ATCC4728 laboratory branch expansion
481	GCA_000831505	SAMN03296000	63213	A.Br.011/009	A.Br.011/009_L2_Pollino	redundant ERR878503
482	GCA_000986915	SAMN02999502	81623	A.Br.003/004		duplicate
483	GCA_000986935	SAMN02999503	78836	A.Br.003/004		duplicate
484	GCA_001015005	SAMD00026915	234711	A.Br.001/002	L6_Han	pruned 5SNPs DRR128181
485	GCA_001015025	SAMD00026914	94021	A.Br.001/002	L6_Han			X	X			X
486	GCA_001272985	SAMN03757454	82165	A.Br.Aust94		duplicate
487	GCA_001273005	SAMN03757455	79029	A.Br.008/011		duplicate
488	GCA_001273025	SAMN03757456	80745	A.Br.Aust94		duplicate
489	GCA_001273045	SAMN03757457	81031	A.Br.011/009	A.Br.011/009_L2_Pollino	duplicate
490	GCA_001273065	SAMN03757458	118816	A.Br.Aust94		duplicate
491	GCA_001273085	SAMN03757459	98204	A.Br.008/011		duplicate
492	GCA_001273105	SAMN03757460	83520	A.Br.Vollum		duplicate
493	GCA_001273125	SAMN03757461	88028	A.Br.003/004		duplicate
494	GCA_001273145	SAMN03757453	104880	A.Br.008/011		duplicate
495	GCA_001276995	SAMN03862112	77836	A.Br.001/002	L1_Ames	duplicate
496	GCA_001277085	SAMN03862113	86231	A.Br.005/006		duplicate
497	GCA_001277955	SAMN03765650	63479	A.Br.008/011	A.Br.008/011_Tsiankovskii_L1
498	GCA_001677295	SAMN03486971	101834	A.Br.Aust94		pruned 4SNPs SRR10484611
499	GCA_001677305	SAMN03486970	99350	A.Br.Aust94		pruned 7SNPs GCA_029694045
500	GCA_001835485	SAMN05915713	189690	A.Br.008/011	A.Br.008/011_STI_L4_vaccine	STI vaccine group
501	GCA_002005265	SAMN06161234	377835	A.Br.001/002	Sterne stricto sensu	duplicate
502	GCA_002007035	SAMN06270273	328489	A.Br.001/002	Sterne stricto sensu	Sterne group
503	GCA_002019425	SAMN05511433	190519	A.Br.008/011	A.Br.008/011_STI_L4_vaccine	STI vaccine group
504	GCA_002025265	SAMN05511418	193503	A.Br.008/011	A.Br.008/011_STI_L4_vaccine	STI vaccine group
505	GCA_002025275	SAMN05511417	193405	A.Br.008/011	A.Br.008/011_STI_L4_vaccine	duplicate
506	GCA_002025335	SAMN05511400	186698	A.Br.008/011	A.Br.008/011_STI_L4_vaccine	STI vaccine group
507	GCA_002025345	SAMN05511398	96901	A.Br.Aust94
508	GCA_002025375	SAMN05511396	96953	A.Br.Aust94		pruned 7SNPs GCF_000558965
509	GCA_002025395	SAMN05511402	190349	A.Br.008/011		duplicate
510	GCA_002025415	SAMN05511399	97905	A.Br.Aust94
511	GCA_002025435	SAMN05511254	99624	A.Br.Aust94		pruned 7SNPs GCF_000558965
512	GCA_002025455	SAMN05511380	101727	A.Br.Aust94		pruned 6SNPs GCF_000558985
513	GCA_002233635	SAMN04589793	113859	A.Br.005/006		pruned 5SNPs SRR12382322
514	GCA_002525685	SAMN07523111	186362	A.Br.001/002	Sterne stricto sensu	Sterne group
515	GCA_002525695	SAMN07523109	198351	A.Br.001/002	Sterne stricto sensu	Sterne group
516	GCA_002525705	SAMN07523108	183982	A.Br.001/002	Sterne stricto sensu	Sterne group
517	GCA_002525715	SAMN07523112	189351	A.Br.001/002	Sterne stricto sensu	Sterne group
518	GCA_002525765	SAMN07523106	194221	A.Br.001/002	Sterne stricto sensu	redundant
519	GCA_002525775	SAMN07523107	189870	A.Br.001/002	Sterne stricto sensu	redundant
520	GCA_002525785	SAMN07523110	198285	A.Br.001/002	Sterne stricto sensu	Sterne group
521	GCA_002896575	SAMN08366820	96456	A.Br.Aust94
522	GCA_002896585	SAMN08366821	83453	A.Br.Aust94
523	GCA_002896595	SAMN08366818	84328	A.Br.Aust94
524	GCA_002896635	SAMN08366819	87975	A.Br.Aust94		pruned 4SNPs GCA_002896595
525	GCA_002896655	SAMN08366822	79975	A.Br.Aust94				X					X
526	GCA_002896665	SAMN08366817	120718	A.Br.Aust94
527	GCA_002896695	SAMN08366816	117065	A.Br.Aust94
528	GCA_002980615	SAMN08627228	207619	A.Br.008/011		duplicate A0485
529	GCA_003045745	SAMN07644999	104703	A.Br.Vollum		duplicate
530	GCA_003063925	SAMN08812794	135785	B.Br.001/002	B.Br.001/002_Finland			X
531	GCA_003063945	SAMN08812793	98224	A.Br.003/004
532	GCA_003063965	SAMN08812795	94054	A.Br.003/004	A.Br.003/004			X				X	X
533	GCA_003063985	SAMN08812796	97034	A.Br.003/004
534	GCA_003064005	SAMN08812797	97270	A.Br.003/004
535	GCA_003064015	SAMN08812799	132836	B.Br.CNEVA	B.Br.CNEVA	pruned 4SNPs SRR14002390
536	GCA_003064045	SAMN08812798	132826	B.Br.CNEVA	B.Br.CNEVA
537	GCA_003064085	SAMN08812800	291468	B.Br.CNEVA	B.Br.CNEVA
538	GCA_003227955	SAMN03790807	94061	A.Br.011/009	A.Br.011/009_L2_A3802	duplicate
539	GCA_003335125	SAMN09635715	183194	A.Br.001/002	Sterne stricto sensu	Sterne group
540	GCA_003345105	SAMN09655864	233999	A.Br.Aust94		duplicate
541	GCA_003367985	SAMN09655857	98246	A.Br.Aust94		duplicate
542	GCA_003368005	SAMN09655867	112837	A.Br.Aust94		duplicate
543	GCA_003860145	SAMN10484567	146764	A.Br.008/011	A.Br.008/011_Tsiankovskii_L4c
544	GCA_006088855	SAMN09041402	102569	B.Br.CNEVA		redundant (A16/LA896)
545	GCA_006742565	SAMD00171951	110142	B.Br.001/002	B.Br.001/002
546	GCA_008087155	SAMN07257397	123921	B.Br.001/002	B.Br.001/002
547	GCA_009669005	SAMN10614346	116359	B.Br.Kruger		pruned 5SNPs SA020
548	GCA_009669025	SAMN10614345	117700	A.Br.Aust94
549	GCA_009669045	SAMN10614341	302510	A.Br.Aust94
550	GCA_009669055	SAMN10614344	465250	A.Br.Aust94		poor cover
551	GCA_009669065	SAMN10614342	268356	A.Br.Aust94		suspisciously long branch
552	GCA_009669105	SAMN10614340	182733	A.Br.Aust94
553	GCA_009669125	SAMN10614337	112435	A.Br.Aust94
554	GCA_009669135	SAMN10614339	139699	A.Br.Aust94		redundant 3517_1C
555	GCA_009669145	SAMN10614338	298209	A.Br.Aust94
556	GCA_009669165	SAMN10614336	198244	A.Br.Aust94
557	GCA_009669205	SAMN10614335	193170	A.Br.Aust94		redundant 2991_1B
558	GCA_009669225	SAMN10614332	146262	A.Br.Aust94
559	GCA_009669235	SAMN10614331	128215	A.Br.Aust94
560	GCA_009669265	SAMN10614334	141686	A.Br.Aust94
561	GCA_009669275	SAMN10614333	125276	A.Br.Aust94
562	GCA_009806595	SAMN11056413	352994	A.Br.Ames	L1_Ames	Ames_derived redundant
563	GCA_009806615	SAMN11056416	349991	A.Br.Ames	L1_Ames	Ames_derived redundant
564	GCA_009806635	SAMN11056415	350364	A.Br.Ames	L1_Ames	Ames_derived redundant
565	GCA_009806655	SAMN11056421	349790	A.Br.Ames	L1_Ames	Ames_derived redundant
566	GCA_009806675	SAMN11056420	350667	A.Br.Ames	L1_Ames	Ames_derived redundant
567	GCA_009806695	SAMN11056419	350374	A.Br.Ames	L1_Ames	Ames_derived redundant
568	GCA_009831485	SAMN12620928	298329	A.Br.008/011		duplicate
569	GCA_009831545	SAMN12620931	271477	A.Br.Aust94		duplicate
570	GCA_009831565	SAMN12620932	91178	A.Br.Vollum		duplicate
571	GCA_009831645	SAMN12620929	268716	A.Br.WNA		duplicate
572	GCA_009831675	SAMN12620930	296915	A.Br.008/011		duplicate
573	GCA_009872635	SAMN13622381	588690	A.Br.Ames	L1_Ames	Ames derived
574	GCA_009872675	SAMN13622377	553361	A.Br.Ames	L1_Ames	Ames derived
575	GCA_009872685	SAMN13622382	673722	A.Br.Ames	L1_Ames	Ames derived
576	GCA_009872715	SAMN13622380	651113	A.Br.Ames	L1_Ames	Ames derived
577	GCA_009872725	SAMN13622391	424292	A.Br.Ames	L1_Ames	Ames derived
578	GCA_009872735	SAMN13622383	428705	A.Br.Ames	L1_Ames	Ames derived
579	GCA_009872775	SAMN13622387	716400	A.Br.Ames	L1_Ames	Ames derived
580	GCA_009872795	SAMN13622376	479114	A.Br.Ames	L1_Ames	Ames derived
581	GCA_009872805	SAMN13622374	453789	A.Br.Ames	L1_Ames	Ames derived
582	GCA_009872815	SAMN13622384	683114	A.Br.Ames	L1_Ames	Ames derived
583	GCA_009872855	SAMN13622375	587909	A.Br.Ames	L1_Ames	Ames derived
584	GCA_009872875	SAMN13622379	582474	A.Br.Ames	L1_Ames	Ames derived
585	GCA_009872895	SAMN13622385	463029	A.Br.Ames	L1_Ames	Ames derived
586	GCA_009872905	SAMN13622386	541752	A.Br.Ames	L1_Ames	Ames derived
587	GCA_009872925	SAMN13622378	491466	A.Br.Ames	L1_Ames	Ames derived
588	GCA_009872955	SAMN13622392	529298	A.Br.Ames	L1_Ames	Ames derived
589	GCA_009872975	SAMN13622388	501631	A.Br.Ames	L1_Ames	Ames derived
590	GCA_009872985	SAMN13622393	434996	A.Br.Ames	L1_Ames	Ames derived
591	GCA_009872995	SAMN13622389	473472	A.Br.Ames	L1_Ames	Ames derived
592	GCA_009873035	SAMN13622390	362293	A.Br.Ames	L1_Ames	Ames derived
593	GCA_012273315	SAMN11056409	355539	A.Br.Ames	L1_Ames	duplicate biosample, Ames derived
594	GCA_012273335	SAMN11056411	356600	A.Br.Ames	L1_Ames	Ames derived
595	GCA_012273355	SAMN11056412	356276	A.Br.Ames	L1_Ames	duplicate biosample, Ames derived
596	GCA_012273375	SAMN11056414	356686	A.Br.Ames	L1_Ames	duplicate biosample, Ames derived
597	GCA_013349165	SAMN11056418	356149	A.Br.Ames	L1_Ames	duplicate biosample, Ames derived
598	GCA_013349185	SAMN11056417	356845	A.Br.Ames	L1_Ames	duplicate biosample, Ames derived
599	GCA_013349245	SAMN11056410	457972	A.Br.Ames	L1_Ames	duplicate biosample, Ames derived
600	GCA_014249775	SAMN15770451	85039	A.Br.Aust94		duplicate
601	GCA_014466795	SAMN15952995	97255	A.Br.008/011		duplicate
602	GCA_014466805	SAMN15952994	92752	A.Br.008/011		duplicate
603	GCA_014712215	SAMN16093282	106795	A.Br.Ames	L1_Ames	duplicate
604	GCA_014712235	SAMN16093281	91171	A.Br.Ames	L1_Ames	duplicate
605	GCA_016484445	SAMN15046868	296055	A.Br.003/004		derived from SRR1925730 genotype
606	GCA_016484455	SAMN15046933	188105	B.Br.CNEVA	B.Br.CNEVA
607	GCA_017813795	SAMN15801204	100273	A.Br.011/009	A.Br.011/009_L2_Pollino	duplicate
608	GCA_017813805	SAMN15801202	268950	A.Br.011/009	A.Br.011/009_L1	duplicate
609	GCA_017813815	SAMN15801212	102027	A.Br.011/009	A.Br.011/009_L2_Pollino	duplicate
610	GCA_017813825	SAMN15801205	319401	A.Br.011/009	A.Br.011/009_L4	duplicate
611	GCA_017813875	SAMN15801206	92953	A.Br.011/009	A.Br.011/009_L1	duplicate
612	GCA_017813895	SAMN15801215	267591	A.Br.011/009	A.Br.011/009_L2_Pollino	duplicate
613	GCA_017813915	SAMN15801203	177555	A.Br.011/009	A.Br.011/009_L2_Pollino	duplicate
614	GCA_017813925	SAMN15801214	361243	A.Br.011/009	A.Br.011/009_L4	duplicate
615	GCA_017813945	SAMN15801216	94064	A.Br.011/009	A.Br.011/009_L1	duplicate
616	GCA_017813975	SAMN15801191	87073	A.Br.001/002	L2_Stendal	duplicate
617	GCA_017813995	SAMN15801192	87500	A.Br.001/002	L2_Stendal	duplicate
618	GCA_017814005	SAMN15801190	110880	B.Br.CNEVA		duplicate
619	GCA_017814035	SAMN15801218	91239	A.Br.011/009	A.Br.011/009_L4	duplicate
620	GCA_017814055	SAMN15801220	172702	A.Br.008/011	A.Br.008/011_PasteurI	duplicate
621	GCA_017814075	SAMN15801217	89933	A.Br.011/009	A.Br.011/009_L1	duplicate
622	GCA_017814095	SAMN15801219	90524	A.Br.008/011		duplicate
623	GCA_017814105	SAMN15801228	121505	A.Br.008/011	A.Br.008/011_PasteurI	duplicate
624	GCA_017814115	SAMN15801227	94305	A.Br.011/009	A.Br.011/009_L2_Pollino	duplicate
625	GCA_017814155	SAMN15801226	93613	A.Br.011/009	A.Br.011/009_L2	duplicate
626	GCA_017814175	SAMN15801201	216506	A.Br.011/009	A.Br.011/009_L2_Pollino	duplicate
627	GCA_017814195	SAMN15801225	104160	A.Br.011/009	A.Br.011/009_L4	duplicate
628	GCA_017814215	SAMN15801224	148385	A.Br.011/009	A.Br.011/009_L2_Pollino	duplicate
629	GCA_017814225	SAMN15801200	91888	A.Br.011/009	A.Br.011/009_L2_Pollino	duplicate
630	GCA_017814255	SAMN15801198	268170	A.Br.011/009	A.Br.011/009_L4	duplicate
631	GCA_017814285	SAMN15801197	177239	A.Br.011/009	A.Br.011/009_L2_Pollino	duplicate
632	GCA_017814305	SAMN15801223	315891	A.Br.011/009	A.Br.011/009_L2_Pollino	duplicate
633	GCA_017814325	SAMN15801199	102401	A.Br.008/011	A.Br.008/011_PasteurI	duplicate
634	GCA_017814355	SAMN15801222	167768	B.Br.CNEVA		duplicate
635	GCA_017814375	SAMN15801221	122174	A.Br.011/009	A.Br.011/009_L2	duplicate
636	GCA_017814385	SAMN15801229	114586	A.Br.011/009	A.Br.011/009_L1	duplicate
637	GCA_017814405	SAMN15801230	145047	A.Br.008/011	A.Br.008/011_PasteurI	duplicate
638	GCA_017814475	SAMN15801211	284617	A.Br.011/009	A.Br.011/009_L1	duplicate
639	GCA_017814495	SAMN15801207	322565	A.Br.011/009	A.Br.011/009_L2	duplicate
640	GCA_017814515	SAMN15801213	90130	A.Br.011/009	A.Br.011/009_L1	duplicate
641	GCA_017814535	SAMN15801209	90994	A.Br.011/009	A.Br.011/009_L1	duplicate
642	GCA_017814555	SAMN15801210	162092	A.Br.011/009	A.Br.011/009_L1	duplicate
643	GCA_017814565	SAMN15801208	130366	A.Br.005/006		duplicate
644	GCA_017963425	SAMN15801196	87838	A.Br.001/002	L2_Stendal	duplicate
645	GCA_017963435	SAMN15801195	87519	A.Br.001/002	L2_Stendal	duplicate
646	GCA_017963445	SAMN15801194	90688	A.Br.001/002	L2_Stendal	duplicate
647	GCA_018222265	SAMN15801231	143297	A.Br.011/009	A.Br.011/009_L1	duplicate
648	GCA_019693235	SAMN20475816	84697	A.Br.001/002	L2_Stendal				X	X
649	GCA_021014295	SAMN19613164	80217	A.Br.Aust94
650	GCA_021390035	SAMN22566405	104271	B.Br.CNEVA		duplicate biosample, pruned 4SNPs SRR10743066
651	GCA_022014755	SAMN25416578	78891	A.Br.008/011	A.Br.008/011_Tsiankovskii_L4a
652	GCA_022014775	SAMN25418999	256153	A.Br.008/011	A.Br.008/011_Tsiankovskii_L4a	duplicate
653	GCA_022014795	SAMN25419190	251934	A.Br.001/002	L2_Stendal			X	X	X		X
654	GCA_022059355	SAMN10232964	361418	A.Br.Aust94
655	GCA_022220505	SAMN13164746	77594	A.Br.011/009	A.Br.011/009_L2_ANSES_095	duplicate biosample, redundant ERR1198961
656	GCA_022220525	SAMN13164728	77501	A.Br.008/011	A.Br.008/011_PasteurI	duplicate
657	GCA_022220545	SAMN13164732	256088	A.Br.008/011	A.Br.008/011_Heroin	pruned 1 SNP SRR28986712
658	GCA_022220565	SAMN13164715	255448	A.Br.008/011	A.Br.008/011_Tsiankovskii_L3	duplicate
659	GCA_022220585	SAMN13164720	78550	A.Br.008/011	A.Br.008/011_PasteurI	pruned 5SNPs BUL 12
660	GCA_022220605	SAMN13164723	78589	A.Br.008/011	A.Br.008/011_PasteurI	duplicate
661	GCA_022220625	SAMN13164718	77592	A.Br.008/011	A.Br.008/011_PasteurI	duplicate
662	GCA_022220645	SAMN13164731	79167	A.Br.008/011	A.Br.008/011_PasteurI	duplicate
663	GCA_022220665	SAMN13164733	79321	A.Br.011/009	A.Br.011/009_L1	duplicate
664	GCA_022220685	SAMN13640833	104337	B.Br.CNEVA	B.Br.CNEVA
665	GCA_022220905	SAMN13164717	348400	A.Br.008/011	A.Br.008/011_PasteurI	duplicate
666	GCA_022220925	SAMN13164741	78243	A.Br.011/009	A.Br.011/009_L6	redundant ERR1198960
667	GCA_022220945	SAMN13164734	77365	A.Br.011/009	A.Br.011/009_L1	duplicate biosample, pruned 5SNPs ERR1596639
668	GCA_022220965	SAMN13164740	77852	A.Br.011/009	A.Br.011/009_L6	redundant ERR1198960
669	GCA_022220985	SAMN13164747	84037	A.Br.011/009	A.Br.011/009_L2_ANSES_095	duplicate
670	GCA_022221005	SAMN13164724	254331	A.Br.008/011	A.Br.008/011_PasteurI	pruned 5SNPs BUL 12
671	GCA_022221025	SAMN13164716	78073	A.Br.008/011	A.Br.008/011_PasteurI	duplicate
672	GCA_022221045	SAMN13164726	77759	A.Br.008/011	A.Br.008/011_PasteurI	duplicate
673	GCA_022221065	SAMN13164730	103626	A.Br.008/011	A.Br.008/011_PasteurI	duplicate
674	GCA_022221085	SAMN02469407	99097	B.Br.CNEVA
675	GCA_022221105	SAMN18241473	287550	A.Br.008/011	A.Br.008/011_PasteurI	duplicate
676	GCA_022221125	SAMN18241472	78891	A.Br.008/011	A.Br.008/011_Heroin	pruned 3SNPs SRR1999710
677	GCA_022221145	SAMN18241471	76871	A.Br.Aust94
678	GCA_022221165	SAMN18241470	76283	A.Br.001/002	Para-Sterne	redundant IMB3746
679	GCA_022221185	SAMN18241469	96289	C.Br.001
680	GCA_022221205	SAMN18241468	78954	A.Br.011/009	A.Br.011/009_L1	redundant SRR12435839
681	GCA_022221225	SAMN18241467	77737	A.Br.011/009	A.Br.011/009_L2_Pollino	redundant ERR878503
682	GCA_022221245	SAMN18241466	78675	A.Br.003/004		redundant SRR1925730
683	GCA_022221265	SAMN18241465	92154	A.Br.WNA
684	GCA_022221285	SAMN18241464	106193	B.Br.Kruger	B.Br.Kruger			X
685	GCA_022221305	SAMN18241463	107464	B.Br.001/002	B.Br.001/002
686	GCA_022221325	SAMN18241462	81076	A.Br.005/006
687	GCA_022221345	SAMN18241461	80410	A.Br.Vollum
688	GCA_024396775	SAMN27776999	80397	A.Br.008/011	A.Br.008/011_Tsiankovskii_L4a
689	GCA_024396795	SAMN27777120	171097	A.Br.001/002	Sterne stricto sensu	Sterne group
690	GCA_026559715	SAMN31227697	185621	A.Br.001/002	Sterne stricto sensu	Sterne group
691	GCA_026559735	SAMN31227700	186442	A.Br.001/002	Sterne stricto sensu	Sterne group
692	GCA_026559755	SAMN31227705	185973	A.Br.001/002	Sterne stricto sensu	Sterne group
693	GCA_026559775	SAMN31227706	185361	A.Br.001/002	Sterne stricto sensu	Sterne group
694	GCA_026559795	SAMN31227707	183503	A.Br.001/002	Sterne stricto sensu	Sterne group
695	GCA_026689535	SAMN31227702	188863	A.Br.001/002	Sterne stricto sensu	Sterne group
696	GCA_026689545	SAMN31227703	187429	A.Br.001/002	Sterne stricto sensu	Sterne group
697	GCA_026689555	SAMN31227701	187169	A.Br.001/002	Sterne stricto sensu	Sterne group
698	GCA_026689595	SAMN31227699	248187	A.Br.001/002	Sterne stricto sensu	Sterne group
699	GCA_029636405	SAMN32614585	100078	A.Br.005/006
700	GCA_029636605	SAMN32614595	100459	A.Br.005/006		pruned 3SNPs GCA_029693145
701	GCA_029636705	SAMN32614574	99718	A.Br.005/006		redundant GCA_029693465
702	GCA_029692185	SAMN33005084	98573	A.Br.011/009	A.Br.011/009_L4
703	GCA_029692245	SAMN33005094	94693	A.Br.011/009	A.Br.011/009_L2
704	GCA_029692265	SAMN33005085	95043	A.Br.011/009	A.Br.011/009_L2	redundant GCA_029692245
705	GCA_029692285	SAMN33005099	113542	A.Br.011/009	A.Br.011/009_L2
706	GCA_029692345	SAMN33005101	97629	A.Br.011/009	A.Br.011/009_L2	pruned 5SNPs GCA_029692245
707	GCA_029692365	SAMN33005105	94706	A.Br.011/009	A.Br.011/009_L2	duplicate
708	GCA_029692385	SAMN33005106	94835	A.Br.011/009	A.Br.011/009_L2	redundant GCA_029692245
709	GCA_029692405	SAMN33005107	96049	A.Br.011/009	A.Br.011/009_L2	redundant GCA_029692245
710	GCA_029692425	SAMN33005109	98655	A.Br.011/009	A.Br.011/009_L2	pruned 5SNPs GCA_029692245
711	GCA_029692445	SAMN33005110	95976	A.Br.011/009	A.Br.011/009_L2	redundant GCA_029692555
712	GCA_029692465	SAMN33005086	100176	A.Br.011/009	A.Br.011/009_L2	redundant GCA_029692245
713	GCA_029692485	SAMN33005108	95222	A.Br.011/009	A.Br.011/009_L2	pruned 5SNPs GCA_029692245
714	GCA_029692505	SAMN33005112	95932	A.Br.011/009	A.Br.011/009_L2	pruned 5SNPs GCA_029692245
715	GCA_029692525	SAMN33005088	95056	A.Br.011/009	A.Br.011/009_L2	pruned 5SNPs GCA_029692245
716	GCA_029692545	SAMN33005111	95626	A.Br.011/009	A.Br.011/009_L2	pruned 5SNPs GCA_029692245
717	GCA_029692555	SAMN33005090	95533	A.Br.011/009	A.Br.011/009_L2	pruned 5SNPs GCA_029692245
718	GCA_029692585	SAMN33005089	95703	A.Br.011/009	A.Br.011/009_L2	redundant GCA_029692245
719	GCA_029692605	SAMN33005092	95692	A.Br.011/009	A.Br.011/009_L2	redundant GCA_029692245
720	GCA_029692625	SAMN33005093	96490	A.Br.011/009	A.Br.011/009_L2	redundant GCA_029692245
721	GCA_029692645	SAMN33005091	99010	A.Br.011/009	A.Br.011/009_L2	redundant GCA_029692245
722	GCA_029692945	SAMN32614567	100378	A.Br.005/006		pruned 5SNPs GCA_029636405
723	GCA_029692965	SAMN32614566	100931	A.Br.005/006		redundant GCA_029698905
724	GCA_029692985	SAMN32614584	100353	A.Br.005/006		pruned 5SNPs GCA_029636405
725	GCA_029693005	SAMN32614572	100898	A.Br.005/006		redundant GCA_029693545
726	GCA_029693025	SAMN32614583	109148	A.Br.005/006		duplicate
727	GCA_029693045	SAMN32614579	99841	A.Br.005/006
728	GCA_029693065	SAMN32614582	100307	A.Br.005/006		redundant GCA_029693045
729	GCA_029693085	SAMN32614578	100833	A.Br.005/006
730	GCA_029693105	SAMN32614593	105068	A.Br.005/006		redundant SRR23314697
731	GCA_029693125	SAMN32614592	101884	A.Br.005/006		redundant SRR23314697
732	GCA_029693145	SAMN32614589	99848	A.Br.005/006
733	GCA_029693165	SAMN32614602	100174	A.Br.005/006
734	GCA_029693185	SAMN32614599	115877	A.Br.005/006		duplicate
735	GCA_029693205	SAMN32614601	102553	A.Br.005/006		duplicate
736	GCA_029693225	SAMN32614598	100961	A.Br.005/006		pruned 5SNPs GCA_029693245
737	GCA_029693245	SAMN32614597	100662	A.Br.005/006
738	GCA_029693265	SAMN32614596	104265	A.Br.005/006		pruned 5SNPs GCA_029693245
739	GCA_029693285	SAMN32614613	99709	A.Br.005/006		pruned 5SNPs GCA_029693465
740	GCA_029693425	SAMN32614569	100228	A.Br.005/006
741	GCA_029693445	SAMN32614565	101263	A.Br.005/006		pruned 5SNPs GCA_029636405
742	GCA_029693465	SAMN32614577	99332	A.Br.005/006
743	GCA_029693485	SAMN32614568	99882	A.Br.005/006		pruned 3SNPs GCA_029693865
744	GCA_029693505	SAMN32614576	99763	A.Br.005/006		redundant GCA_029693465
745	GCA_029693525	SAMN32614575	99615	A.Br.005/006		redundant GCA_029693465
746	GCA_029693545	SAMN32614571	99881	A.Br.005/006
747	GCA_029693565	SAMN32614573	100953	A.Br.005/006		pruned 5SNPs GCA_029693465
748	GCA_029693585	SAMN32614570	100980	A.Br.005/006		redundant GCA_029698605
749	GCA_029693605	SAMN32614581	100604	A.Br.005/006		redundant GCA_029693045
750	GCA_029693665	SAMN32614586	103404	A.Br.005/006		redundant SRR23314697
751	GCA_029693685	SAMN32614594	103211	A.Br.005/006		pruned 3SNPs GCA_029693145
752	GCA_029693705	SAMN32614587	100655	A.Br.005/006		redundant SRR23314697
753	GCA_029693725	SAMN32614588	101042	A.Br.005/006		redundant GCA_029693145
754	GCA_029693745	SAMN32614590	101201	A.Br.005/006
755	GCA_029693765	SAMN32614603	101026	A.Br.005/006		pruned 3SNPs GCA_029693165
756	GCA_029693785	SAMN32614612	100501	A.Br.005/006		redundant GCA_029694185
757	GCA_029693805	SAMN32614604	103126	A.Br.005/006		pruned 3SNPs GCA_029693165
758	GCA_029693825	SAMN32614614	100196	A.Br.005/006		redundant ERR6097426
759	GCA_029693845	SAMN32614606	100634	A.Br.005/006		pruned 3SNPs GCA_029693165
760	GCA_029693865	SAMN32614610	99600	A.Br.005/006		pruned 15 SNPs ERR6097447
761	GCA_029693885	SAMN32614608	100313	A.Br.005/006		redundant GCA_029702785
762	GCA_029693905	SAMN32614609	101197	A.Br.005/006		redundant GCA_029693865
763	GCA_029693925	SAMN32358974	96752	A.Br.Aust94		duplicate
764	GCA_029693945	SAMN32358962	95800	A.Br.Aust94		duplicate
765	GCA_029693965	SAMN32358979	96123	A.Br.Aust94		duplicate
766	GCA_029693985	SAMN32358980	97622	A.Br.Aust94		duplicate
767	GCA_029694005	SAMN32358982	96499	A.Br.Aust94
768	GCA_029694025	SAMN32358991	96918	A.Br.Aust94		duplicate
769	GCA_029694045	SAMN32358988	95595	A.Br.Aust94
770	GCA_029694065	SAMN32358989	97035	A.Br.Aust94		duplicate
771	GCA_029694085	SAMN32358965	96155	A.Br.Aust94		pruned 4SNPs SRR10484611
772	GCA_029694105	SAMN32358994	96103	A.Br.Aust94		duplicate
773	GCA_029694125	SAMN32358996	96302	A.Br.Aust94
774	GCA_029694145	SAMN32614591	100772	A.Br.005/006		redundant GCA_029636605
775	GCA_029694165	SAMN32358997	94311	A.Br.Aust94		duplicate
776	GCA_029694185	SAMN32614611	99875	A.Br.005/006
777	GCA_029694205	SAMN32614600	100808	A.Br.005/006
778	GCA_029694225	SAMN32614605	100841	A.Br.005/006		pruned 3SNPs GCA_029693165
779	GCA_029694245	SAMEA112370842	113751	A.Br.001/002	L2_Stendal	duplicate
780	GCA_029694265	SAMN32358967	97930	A.Br.Aust94		duplicate
781	GCA_029694405	SAMEA112370841	114280	A.Br.001/002	L2_Stendal	duplicate
782	GCA_029694425	SAMEA112370840	117440	A.Br.001/002	L2_Stendal	duplicate
783	GCA_029694445	SAMEA112370839	109115	A.Br.001/002	L2_Stendal	duplicate
784	GCA_029694465	SAMEA112370837	98692	A.Br.001/002	L2_Stendal	redundant GCF_001543225
785	GCA_029694485	SAMEA112370838	115821	A.Br.001/002	L2_Stendal	duplicate
786	GCA_029694505	SAMN08557804	89116	A.Br.Ames	L1_Ames	duplicate
787	GCA_029694525	SAMN08557805	399210	B.Br.001/002		duplicate
788	GCA_029694545	SAMN08557806	303232	B.Br.001/002		duplicate
789	GCA_029694565	SAMN08557808	87351	A.Br.Ames	L1_Ames	duplicate
790	GCA_029694585	SAMN08557809	94497	A.Br.WNA		duplicate
791	GCA_029694605	SAMN06350834	96980	A.Br.Ames	L1_Ames	duplicate Ames contamination
792	GCA_029694625	SAMN04884952	192959	A.Br.008/011	A.Br.008/011_STI_L4_vaccine	duplicate biosample, redundant SRR3418292
793	GCA_029694645	SAMN06350835	101635	A.Br.Ames	L1_Ames	duplicate Ames contamination
794	GCA_029694665	SAMN18366140	387675	B.Br.CNEVA		duplicate
795	GCA_029694685	SAMN04884951	262573	A.Br.008/011	A.Br.008/011_STI_L4_vaccine	duplicate biosample, redundant GCA_029694625
796	GCA_029694705	SAMN18366142	118508	B.Br.CNEVA		duplicate biosample, pruned 3SNPs ERR1596574
797	GCA_029694725	SAMN18366129	118179	B.Br.CNEVA		duplicate biosample, redundant ERR1596624
798	GCA_029694745	SAMN18366136	116113	B.Br.CNEVA		duplicate biosample, pruned 2SNPs SRR16572037
799	GCA_029694765	SAMN15480664	184787	A.Br.001/002	Sterne stricto sensu	duplicate biosample, Sterne group
800	GCA_029694795	SAMN18366138	210472	B.Br.CNEVA	B.Br.CNEVA
801	GCA_029694815	SAMN04884950	223617	A.Br.008/011	A.Br.008/011_STI_L4_vaccine	duplicate biosample, redundant GCA_029694625
802	GCA_029694835	SAMN04884953	198664	A.Br.008/011	A.Br.008/011_STI_L4_vaccine	duplicate biosample, redundant GCA_029694625
803	GCA_029694855	SAMN06350836	121166	A.Br.Ames	L1_Ames	duplicate Ames contamination
804	GCA_029694875	SAMN18366127	117019	B.Br.CNEVA		duplicate biosample, redundant GCA_029695205
805	GCA_029694905	SAMN18366131	118007	B.Br.CNEVA		duplicate biosample, pruned 3SNPs ERR1596599
806	GCA_029694925	SAMN15480667	183372	A.Br.001/002	Sterne stricto sensu	duplicate biosample, Sterne group
807	GCA_029694945	SAMN15480666	182907	A.Br.001/002	Sterne stricto sensu	duplicate biosample, Sterne group
808	GCA_029694965	SAMN15402701	122852	B.Br.Kruger		duplicate
809	GCA_029694985	SAMN15480668	183856	A.Br.001/002	Sterne stricto sensu	duplicate biosample, Sterne group
810	GCA_029695005	SAMN15402712	190290	A.Br.005/006		duplicate biosample, pruned 7SNPs GCA_029695425
811	GCA_029695025	SAMEA3735948	90992	A.Br.Ames	L1_Ames	duplicate
812	GCA_029695045	SAMN15402704	125600	B.Br.Kruger		duplicate
813	GCA_029695065	SAMN04884949	214561	A.Br.008/011	A.Br.008/011_STI_L4_vaccine	duplicate biosample, pruned 3SNPs GCA_029694625
814	GCA_029695085	SAMN04884948	265778	A.Br.008/011	A.Br.008/011_STI_L4_vaccine	pruned 3SNPs GCA_029694625
815	GCA_029695105	SAMN18366139	118440	B.Br.CNEVA		duplicate biosample, pruned 3SNPs ERR1596599
816	GCA_029695125	SAMN18366141	118019	B.Br.CNEVA		duplicate biosample, redundant GCA_029695205
817	GCA_029695145	SAMN18366143	117653	B.Br.CNEVA		duplicate biosample, pruned 3SNPs ERR1596574
818	GCA_029695165	SAMN18366144	117629	B.Br.CNEVA		duplicate biosample, pruned 3SNPs ERR1596574
819	GCA_029695185	SAMN18366128	119523	B.Br.CNEVA		duplicate
820	GCA_029695205	SAMN18366130	116891	B.Br.CNEVA		duplicate biosample, pruned 3SNPs ERR1596574
821	GCA_029695225	SAMN18366132	117441	B.Br.CNEVA		duplicate biosample, redundant ERR1596611
822	GCA_029695245	SAMN18366133	117375	B.Br.CNEVA		duplicate biosample, redundant ERR1596615
823	GCA_029695265	SAMN18366134	116391	B.Br.CNEVA		duplicate biosample, pruned 4SNPs ERR1596645
824	GCA_029695285	SAMN18366135	116984	B.Br.CNEVA		duplicate biosample, redundant GCA_029695265
825	GCA_029695305	SAMN18366126	117696	B.Br.CNEVA		duplicate biosample, redundant GCA_022220685
826	GCA_029695325	SAMN18366137	116590	B.Br.CNEVA		duplicate biosample, redundant SRR16572037
827	GCA_029695345	SAMN15480669	183125	A.Br.001/002	Sterne stricto sensu	duplicate biosample, Sterne group
828	GCA_029695365	SAMN15480670	183001	A.Br.001/002	Sterne stricto sensu	duplicate biosample, Sterne group
829	GCA_029695385	SAMN15480665	278829	A.Br.001/002	Sterne stricto sensu	duplicate biosample, Sterne group
830	GCA_029695405	SAMN15402702	122923	B.Br.Kruger		duplicate
831	GCA_029695425	SAMN15402711	98559	A.Br.005/006		duplicate biosample
832	GCA_029695445	SAMN15402705	123484	B.Br.Kruger		duplicate
833	GCA_029695465	SAMN15402703	124665	B.Br.Kruger		duplicate
834	GCA_029695485	SAMEA3735739	102477	A.Br.005/006		duplicate
835	GCA_029695505	SAMN13173321	109586	A.Br.008/011	A.Br.008/011_Heroin	duplicate
836	GCA_029695525	SAMN13220234	96481	A.Br.011/009	A.Br.011/009_L1	duplicate biosample, redundant SRR10402317
837	GCA_029695545	SAMEA3735734	92379	A.Br.001/002	L2_Stendal	duplicate
838	GCA_029695565	SAMEA3735735	96126	A.Br.008/011	A.Br.008/011_Heroin	duplicate
839	GCA_029695585	SAMEA3736006	96405	A.Br.001/002	Ortho-Sterne	duplicate
840	GCA_029695605	SAMEA3735716	92939	A.Br.001/002	L6_Han	duplicate
841	GCA_029695625	SAMEA3735958	97921	A.Br.Aust94		duplicate
842	GCA_029695645	SAMEA3735929	91635	A.Br.Ames	L1_Ames	duplicate
843	GCA_029695665	SAMEA3735959	98990	A.Br.005/006		duplicate
844	GCA_029695685	SAMEA3736003	92790	A.Br.001/002	Para-Sterne	duplicate
845	GCA_029695705	SAMEA5366148	129788	B.Br.001/002		duplicate
846	GCA_029695725	SAMEA5366149	106825	A.Br.008/011	A.Br.008/011_Tsiankovskii_L4b	duplicate
847	GCA_029695745	SAMEA5366146	108520	A.Br.008/011	A.Br.008/011_Tsiankovskii_L4b	duplicate
848	GCA_029695765	SAMEA5366147	109612	A.Br.008/011	A.Br.008/011_STI_L6_LP51_4Ya	duplicate
849	GCA_029695785	SAMEA3735924	95977	A.Br.008/011	A.Br.008/011_Heroin	pruned 3SNPs SRR1999417
850	GCA_029695805	SAMEA3889839	138398	A.Br.Vollum
851	GCA_029695825	SAMD00135675	123645	A.Br.011/009	A.Br.011/009_L3_PasteurII	duplicate biosample, redundant DRR166485
852	GCA_029695845	SAMD00135674	122682	A.Br.011/009	A.Br.011/009_L3_PasteurII	duplicate biosample, redundant DRR166485
853	GCA_029695865	SAMD00106225	101548	A.Br.005/006		duplicate
854	GCA_029695885	SAMD00135673	124919	A.Br.011/009	A.Br.011/009_L3_PasteurII	duplicate biosample, redundant DRR166485
855	GCA_029695905	SAMD00106223	101800	A.Br.005/006		duplicate biosample, redundant DRR118319
856	GCA_029695945	SAMD00106224	101611	A.Br.005/006		duplicate biosample, redundant DRR118319
857	GCA_029696205	SAMN15480671	298746	A.Br.001/002	Sterne stricto sensu	duplicate biosample, Sterne group
858	GCA_029696885	SAMEA8914681	105243	A.Br.005/006		duplicate biosample, redundant GCA_029698725
859	GCA_029698245	SAMEA8914748	101739	A.Br.005/006		duplicate biosample, redundant GCA_029693545
860	GCA_029698265	SAMEA8914749	102166	A.Br.005/006		duplicate biosample, redundant GCA_029693545
861	GCA_029698285	SAMEA8914747	100345	A.Br.005/006		duplicate biosample, pruned 3SNPs GCA_029693545
862	GCA_029698305	SAMEA8914746	106415	A.Br.005/006		duplicate biosample, redundant ERR6097447
863	GCA_029698325	SAMEA8914744	102311	A.Br.005/006		redundant ERR6097414
864	GCA_029698345	SAMEA8914742	110293	A.Br.005/006		pruned 5SNPs GCA_029636405
865	GCA_029698365	SAMEA8914745	101576	A.Br.005/006		duplicate biosample
866	GCA_029698385	SAMEA8914743	103913	A.Br.005/006		duplicate biosample, redundant ERR6097414
867	GCA_029698405	SAMEA8914740	103866	A.Br.005/006		redundant GCA_029692945
868	GCA_029698425	SAMEA8914737	104480	A.Br.005/006		duplicate biosample, redundant GCA_029699205
869	GCA_029698445	SAMEA8914739	102013	A.Br.005/006		duplicate biosample, redundant GCA_029693425
870	GCA_029698465	SAMEA8914738	101645	A.Br.005/006		duplicate
871	GCA_029698485	SAMEA8914735	101338	A.Br.005/006		duplicate biosample, pruned 2SNPs GCA_029693085
872	GCA_029698505	SAMEA8914734	102827	A.Br.005/006		duplicate biosample, redundant GCA_029698525
873	GCA_029698525	SAMEA8914733	102588	A.Br.005/006		duplicate biosample, pruned 5SNPs GCA_029636405
874	GCA_029698545	SAMEA8914732	104871	A.Br.005/006		duplicate biosample, pruned 5SNPs GCA_029636405
875	GCA_029698565	SAMEA8914731	100854	A.Br.005/006		duplicate biosample, redundant ERR6097426
876	GCA_029698585	SAMEA8914730	100005	A.Br.005/006		duplicate biosample
877	GCA_029698605	SAMEA8914728	100793	A.Br.005/006		duplicate biosample, pruned 4SNPs ERR6097447
878	GCA_029698625	SAMEA8914729	102405	A.Br.005/006		duplicate biosample, redundant GCA_029698605
879	GCA_029698645	SAMEA8914726	101885	A.Br.005/006
880	GCA_029698665	SAMEA8914725	103222	A.Br.005/006		duplicate biosample, redundant GCA_029698645
881	GCA_029698685	SAMEA8914720	104028	A.Br.005/006		duplicate biosample, redundant GCA_029693545
882	GCA_029698705	SAMEA8914723	100575	A.Br.005/006		duplicate
883	GCA_029698725	SAMEA8914727	101655	A.Br.005/006		duplicate biosample, pruned 7SNPs ERR6097414
884	GCA_029698745	SAMEA8914719	101294	A.Br.005/006		duplicate biosample
885	GCA_029698765	SAMEA8914718	176641	A.Br.005/006		pruned 5SNPs extension from ERR6097426
886	GCA_029698785	SAMEA8914722	111846	A.Br.005/006		pruned 3SNPs GCA_029693865
887	GCA_029698805	SAMEA8914717	100980	A.Br.005/006		duplicate
888	GCA_029698825	SAMEA8914715	106027	A.Br.005/006		redundant GCA_029693485
889	GCA_029698845	SAMEA8914712	102857	A.Br.005/006		duplicate biosample, redundant GCA_029699285
890	GCA_029698865	SAMEA8914714	105016	A.Br.005/006		redundant GCA_029693485
891	GCA_029698885	SAMEA8914711	103423	A.Br.005/006		duplicate biosample, redundant GCA_029698585
892	GCA_029698905	SAMEA8914710	100700	A.Br.005/006		duplicate biosample, pruned 5SNPs GCA_029693465
893	GCA_029698925	SAMEA8914707	102043	A.Br.005/006		duplicate biosample, redundant ERR6097414
894	GCA_029698945	SAMEA8914709	164885	A.Br.005/006		pruned 7SNPs extension from ERR6097447
895	GCA_029698965	SAMEA8914706	101678	A.Br.005/006		duplicate biosample, redundant ERR6097426
896	GCA_029698985	SAMEA8914705	101093	A.Br.005/006		duplicate biosample, redundant ERR6097414
897	GCA_029699005	SAMEA8914701	125268	A.Br.005/006		redundant GCA_029698725
898	GCA_029699025	SAMEA8914700	102389	A.Br.005/006		duplicate biosample, redundant GCA_029692945
899	GCA_029699045	SAMEA8914698	118059	A.Br.005/006		pruned 5SNPs GCA_029636405
900	GCA_029699065	SAMEA8914697	105854	A.Br.005/006		redundant GCA_029699105
901	GCA_029699085	SAMEA8914692	128933	A.Br.005/006		pruned 3SNPs ERR6097414
902	GCA_029699105	SAMEA8914695	101331	A.Br.005/006		duplicate biosample
903	GCA_029699115	SAMEA8914693	102029	A.Br.005/006		duplicate biosample, redundant GCA_029692945
904	GCA_029699145	SAMEA8914691	112170	A.Br.005/006		duplicate biosample, redundant GCA_029692945
905	GCA_029699165	SAMEA8914690	101648	A.Br.005/006		duplicate biosample, redundant GCA_029692945
906	GCA_029699185	SAMEA8914687	111681	A.Br.005/006		pruned 3SNPs GCA_029693545
907	GCA_029699205	SAMEA8914686	100632	A.Br.005/006		duplicate biosample		X
908	GCA_029699225	SAMEA8914684	104040	A.Br.005/006		redundant GCA_029698905
909	GCA_029699245	SAMEA8914683	125644	A.Br.005/006
910	GCA_029699265	SAMEA8914688	101461	A.Br.005/006		duplicate biosample, redundant GCA_029699205
911	GCA_029699285	SAMEA8914677	100410	A.Br.005/006		duplicate biosample
912	GCA_029699365	SAMN04283884	99821	A.Br.011/009	A.Br.011/009_L2_A3802	duplicate
913	GCA_029699385	SAMN04283845	96894	A.Br.008/011	A.Br.008/011_Tsiankovskii_L1	duplicate biosample, redundant SRR2968139
914	GCA_029699405	SAMN04283877	96498	A.Br.011/009	A.Br.011/009_L1	duplicate
915	GCA_029699425	SAMN04283872	95974	A.Br.011/009	A.Br.011/009_L4	duplicate
916	GCA_029699445	SAMN04283850	98871	A.Br.008/011	A.Br.008/011_Tsiankovskii_L4b	duplicate
917	GCA_029699465	SAMN04283874	98638	A.Br.011/009	A.Br.011/009_L4	duplicate
918	GCA_029699485	SAMN04283868	98122	A.Br.011/009	A.Br.011/009_L6	redundant ERR1198960
919	GCA_029699505	SAMN04283862	97033	A.Br.008/011	A.Br.008/011_STI_L2	duplicate
920	GCA_029699525	SAMN04283849	99270	A.Br.008/011	A.Br.008/011_Tsiankovskii_L4b	duplicate
921	GCA_029699545	SAMN04283883	99316	A.Br.011/009	A.Br.011/009_L2_A0303	duplicate
922	GCA_029699565	SAMN04283864	98653	A.Br.008/011	A.Br.008/011_A.Br.126	duplicate
923	GCA_029699575	SAMN04283846	93042	A.Br.008/011	A.Br.008/011_Tsiankovskii_L2	duplicate biosample
924	GCA_029699605	SAMN04283819	95381	A.Br.003/004		duplicate
925	GCA_029699625	SAMN04283859	98852	A.Br.008/011	A.Br.008/011_STI_L2	duplicate biosample		X
926	GCA_029699645	SAMN04283818	95577	A.Br.003/004		duplicate
927	GCA_029699665	SAMN04283830	186611	A.Br.Aust94		duplicate
928	GCA_029699685	SAMN04283815	95138	A.Br.003/004		duplicate
929	GCA_029699705	SAMN04283831	93946	A.Br.Aust94		duplicate
930	GCA_029699725	SAMN04283814	95784	A.Br.003/004		redundant GCA_029699685
931	GCA_029699745	SAMN04283816	94641	A.Br.003/004
932	GCA_029699765	SAMN04283829	93489	A.Br.Aust94		duplicate
933	GCA_029699785	SAMN04283798	101509	A.Br.005/006		duplicate
934	GCA_029699805	SAMN04283847	96732	A.Br.008/011	A.Br.008/011_Tsiankovskii_L2	duplicate
935	GCA_029699825	SAMN04283799	156969	A.Br.005/006		duplicate biosample
936	GCA_029699845	SAMN04283876	97901	A.Br.011/009	A.Br.011/009_L1	duplicate
937	GCA_029699865	SAMN04283812	367851	A.Br.Vollum		duplicate biosample, redundant SRR5811216
938	GCA_029699885	SAMN04283809	98094	A.Br.Vollum		duplicate
939	GCA_029699905	SAMN04283875	97578	A.Br.011/009	A.Br.011/009_L1	duplicate
940	GCA_029699925	SAMN04283869	403063	A.Br.011/009	A.Br.011/009_L3_PasteurII	duplicate
941	GCA_029699945	SAMN04283878	96993	A.Br.011/009	A.Br.011/009_L1	duplicate
942	GCA_029699965	SAMN04283870	97540	A.Br.011/009	A.Br.011/009_L4	duplicate
943	GCA_029699985	SAMN04283882	98106	A.Br.011/009	A.Br.011/009_L2_Pollino	duplicate
944	GCA_029700005	SAMN04283881	102656	A.Br.011/009	A.Br.011/009_L2_Pollino	duplicate
945	GCA_029700025	SAMN04283880	96893	A.Br.011/009	A.Br.011/009_L1	duplicate
946	GCA_029700045	SAMN04283879	104867	A.Br.011/009	A.Br.011/009_L1	duplicate biosample, redundant SRR2968176
947	GCA_029700065	SAMN04283867	99006	A.Br.008/011	A.Br.008/011_PasteurI	duplicate
948	GCA_029700085	SAMN04283861	96273	A.Br.008/011	A.Br.008/011_STI_L2	duplicate
949	GCA_029700105	SAMN04283807	98875	A.Br.Vollum		duplicate
950	GCA_029700125	SAMN04283802	196496	A.Br.005/006		duplicate
951	GCA_029700145	SAMN04283801	100835	A.Br.005/006		duplicate
952	GCA_029700165	SAMN04283856	190525	A.Br.008/011	A.Br.008/011_STI_L4_vaccine	duplicate
953	GCA_029700185	SAMN04283806	105686	A.Br.005/007		duplicate
954	GCA_029700205	SAMN04283811	98031	A.Br.Vollum		duplicate
955	GCA_029700245	SAMN04283841	104703	A.Br.Aust94		duplicate
956	GCA_029700265	SAMN04283834	95385	A.Br.Aust94		duplicate
957	GCA_029700285	SAMN04283835	96496	A.Br.Aust94		duplicate
958	GCA_029700305	SAMN04283808	105462	A.Br.Vollum		duplicate
959	GCA_029700325	SAMN04283810	97475	A.Br.Vollum		duplicate biosample
960	GCA_029700345	SAMN04283840	105126	A.Br.Aust94		duplicate
961	GCA_029700365	SAMN04283865	94466	A.Br.008/011	A.Br.008/011_A0245	duplicate
962	GCA_029700385	SAMN04283836	97746	A.Br.Aust94		duplicate
963	GCA_029700405	SAMN04283804	102345	A.Br.005/006		duplicate biosample
964	GCA_029700425	SAMN04283848	98091	A.Br.008/011	A.Br.008/011_Tsiankovskii_L4d	duplicate
965	GCA_029700445	SAMN04283833	117817	A.Br.Aust94		duplicate
966	GCA_029700465	SAMN04283860	95725	A.Br.008/011	A.Br.008/011_STI_L2	duplicate
967	GCA_029700485	SAMN04283797	101122	A.Br.005/006		duplicate
968	GCA_029700505	SAMN04283800	108550	A.Br.005/006		duplicate biosample
969	GCA_029700525	SAMN04283842	98617	A.Br.Aust94		duplicate
970	GCA_029700545	SAMN04283817	99078	A.Br.003/004		duplicate
971	GCA_029700565	SAMN04283803	100794	A.Br.005/006		duplicate
972	GCA_029700585	SAMN04283838	98459	A.Br.Aust94		duplicate
973	GCA_029700605	SAMN04283843	94101	A.Br.008/011	A.Br.008/011_Tsiankovskii_L1	duplicate
974	GCA_029700625	SAMN04283837	99495	A.Br.Aust94		duplicate
975	GCA_029700645	SAMN04283844	97593	A.Br.008/011	A.Br.008/011_Tsiankovskii_L1	duplicate
976	GCA_029700665	SAMN04283885	95913	A.Br.008/011	A.Br.008/011_Heroin	duplicate
977	GCA_029700685	SAMN04283866	98838	A.Br.008/011	A.Br.008/011_PasteurI	duplicate
978	GCA_029700705	SAMN04283832	274108	A.Br.Aust94		duplicate
979	GCA_029700725	SAMN04283795	120316	B.Br.001/002		duplicate
980	GCA_029700745	SAMN04283863	186630	A.Br.008/011	A.Br.008/011_A.Br.126	duplicate
981	GCA_029700765	SAMN04283813	94190	A.Br.003/004		duplicate
982	GCA_029700785	SAMN03790809	201220	A.Br.011/009	A.Br.011/009_L2_A3802	duplicate
983	GCA_029700805	SAMN03790805	122114	A.Br.011/009	A.Br.011/009_L2_A3802	duplicate
984	GCA_029700825	SAMN03790808	110848	A.Br.011/009	A.Br.011/009_L2_A3802	duplicate
985	GCA_029700845	SAMN03790806	207387	A.Br.011/009	A.Br.011/009_L2_A3802	duplicate
986	GCA_029700865	SAMN03790804	205322	A.Br.011/009	A.Br.011/009_L2_A3802	duplicate
987	GCA_029700885	SAMN03790803	137422	A.Br.011/009	A.Br.011/009_L2_A3802	duplicate
988	GCA_029700905	SAMN03790801	118168	A.Br.011/009	A.Br.011/009_L2_A3802	duplicate
989	GCA_029700925	SAMN03790798	110778	A.Br.011/009	A.Br.011/009_L2_A3802	duplicate biosample, redundant SRR2094264
990	GCA_029700945	SAMN03790800	102780	A.Br.011/009	A.Br.011/009_L2_A3802	duplicate
991	GCA_029700965	SAMN03790799	106962	A.Br.011/009	A.Br.011/009_L2_A3802	duplicate biosample, redundant SRR2094264
992	GCA_029700985	SAMN03790797	114403	A.Br.011/009	A.Br.011/009_L2_A3802	duplicate biosample, redundant SRR2094264
993	GCA_029701005	SAMN03790794	116874	A.Br.011/009	A.Br.011/009_L2_A3802	duplicate biosample, redundant SRR2094264
994	GCA_029701025	SAMN03790796	130909	A.Br.011/009	A.Br.011/009_L2_A3802	duplicate biosample, redundant SRR2094264
995	GCA_029701045	SAMN03790795	107374	A.Br.011/009	A.Br.011/009_L2_A3802	duplicate
996	GCA_029701065	SAMN03790793	124317	A.Br.011/009	A.Br.011/009_L2_A3802	duplicate biosample, redundant SRR2094264
997	GCA_029701085	SAMN03790792	133890	A.Br.011/009	A.Br.011/009_L2_A3802	duplicate biosample, redundant SRR2094264
998	GCA_029701105	SAMN03790791	129870	A.Br.011/009	A.Br.011/009_L2_A3802	duplicate biosample, redundant SRR2094264
999	GCA_029701125	SAMN03790789	143667	A.Br.011/009	A.Br.011/009_L2_A3802	duplicate
1000	GCA_029701145	SAMN03566017	93521	A.Br.008/011	A.Br.008/011_Heroin	duplicate biosample, redundant GCA_029701705
1001	GCA_029701165	SAMN03566013	92646	A.Br.008/011	A.Br.008/011_Heroin	duplicate biosample, redundant GCA_029701705
1002	GCA_029701185	SAMN03790787	114828	A.Br.011/009	A.Br.011/009_L2_A3802	duplicate biosample, redundant SRR2094264
1003	GCA_029701205	SAMN03790788	106265	A.Br.011/009	A.Br.011/009_L2_A3802	duplicate
1004	GCA_029701225	SAMN03566016	94132	A.Br.008/011	A.Br.008/011_Heroin	duplicate biosample, redundant GCA_029701725
1005	GCA_029701245	SAMN03566015	94931	A.Br.008/011	A.Br.008/011_Heroin	duplicate biosample, pruned 4SNPs SRR1999686
1006	GCA_029701265	SAMN03566012	92801	A.Br.008/011	A.Br.008/011_Heroin	duplicate biosample, redundant GCA_029701705
1007	GCA_029701285	SAMN03790790	119505	A.Br.011/009	A.Br.011/009_L2_A3802	duplicate
1008	GCA_029701305	SAMN03566014	92519	A.Br.008/011	A.Br.008/011_Heroin	duplicate biosample, redundant GCA_029701705
1009	GCA_029701325	SAMN03566011	93315	A.Br.008/011	A.Br.008/011_Heroin	duplicate biosample, pruned 4SNPs SRR1999686
1010	GCA_029701345	SAMN03566009	93937	A.Br.008/011	A.Br.008/011_Heroin	duplicate biosample, redundant GCA_029701385
1011	GCA_029701365	SAMN03566008	93798	A.Br.008/011	A.Br.008/011_Heroin	duplicate biosample, pruned 3SNPs SRR1999710
1012	GCA_029701385	SAMN03566007	93521	A.Br.008/011	A.Br.008/011_Heroin	pruned 3SNPs SRR1999710
1013	GCA_029701405	SAMN03566006	93264	A.Br.008/011	A.Br.008/011_Heroin	redundant GCA_022221125
1014	GCA_029701425	SAMN03566004	94359	A.Br.008/011	A.Br.008/011_Heroin	duplicate biosample, pruned 4SNPs SRR1999686
1015	GCA_029701445	SAMN03566003	92755	A.Br.008/011	A.Br.008/011_Heroin	duplicate biosample, pruned 4SNPs SRR1999686
1016	GCA_029701465	SAMN03566005	93836	A.Br.008/011	A.Br.008/011_Heroin	duplicate biosample, redundant GCA_029701705
1017	GCA_029701485	SAMN03566001	100588	A.Br.008/011	A.Br.008/011_Heroin	duplicate biosample, pruned 3SNPs SRR1999710
1018	GCA_029701505	SAMN03566002	100232	A.Br.008/011	A.Br.008/011_Heroin	duplicate biosample, redundant GCA_029701385
1019	GCA_029701525	SAMN03565999	109888	A.Br.008/011	A.Br.008/011_Heroin	duplicate biosample, pruned 3SNPs SRR1999710
1020	GCA_029701545	SAMN03565998	106164	A.Br.008/011	A.Br.008/011_Heroin	duplicate biosample, pruned 3SNPs SRR1999710
1021	GCA_029701565	SAMN03566000	99278	A.Br.008/011	A.Br.008/011_Heroin	duplicate
1022	GCA_029701585	SAMN03565997	106558	A.Br.008/011	A.Br.008/011_Heroin	duplicate biosample, redundant GCA_022221125
1023	GCA_029701605	SAMN03565996	92927	A.Br.008/011	A.Br.008/011_Heroin	duplicate biosample, pruned 4SNPs SRR1999686
1024	GCA_029701625	SAMN03565993	93795	A.Br.008/011	A.Br.008/011_Heroin	duplicate biosample, redundant GCA_029701725
1025	GCA_029701645	SAMN03565994	92865	A.Br.008/011	A.Br.008/011_Heroin	duplicate biosample, pruned 4SNPs SRR1999686
1026	GCA_029701665	SAMN03565995	93149	A.Br.008/011	A.Br.008/011_Heroin	duplicate biosample, redundant GCA_029701725
1027	GCA_029701685	SAMN03565992	94486	A.Br.008/011	A.Br.008/011_Heroin	duplicate biosample, redundant GCA_029701725
1028	GCA_029701705	SAMN03565991	92604	A.Br.008/011	A.Br.008/011_Heroin	duplicate biosample, pruned 4SNPs SRR1999686
1029	GCA_029701725	SAMN03565990	92805	A.Br.008/011	A.Br.008/011_Heroin	duplicate biosample, pruned 4SNPs SRR1999686
1030	GCA_029701745	SAMN03565988	93375	A.Br.008/011	A.Br.008/011_Heroin	duplicate biosample, redundant GCA_029701705
1031	GCA_029701765	SAMN03565989	94070	A.Br.008/011	A.Br.008/011_Heroin	duplicate biosample, redundant GCA_029701705
1032	GCA_029701785	SAMN03565987	93537	A.Br.008/011	A.Br.008/011_Heroin	duplicate biosample, redundant GCA_029701705
1033	GCA_029701805	SAMN03565985	93572	A.Br.008/011	A.Br.008/011_Heroin	duplicate biosample, redundant GCA_029701705
1034	GCA_029701825	SAMN03565986	93503	A.Br.008/011	A.Br.008/011_Heroin	duplicate biosample, pruned 4SNPs SRR1999686
1035	GCA_029701845	SAMN03565984	94008	A.Br.008/011	A.Br.008/011_Heroin	duplicate biosample, pruned 4SNPs SRR1999686
1036	GCA_029701865	SAMN03565983	93739	A.Br.008/011	A.Br.008/011_Heroin	duplicate biosample, pruned 4SNPs SRR1999686
1037	GCA_029701885	SAMN03565980	94218	A.Br.008/011	A.Br.008/011_Heroin	duplicate biosample, pruned 4SNPs SRR1999686
1038	GCA_029701905	SAMN03565981	270088	A.Br.008/011	A.Br.008/011_Heroin	duplicate biosample, pruned 4SNPs SRR1999686
1039	GCA_029701925	SAMN03565982	94713	A.Br.008/011	A.Br.008/011_Heroin	duplicate biosample, pruned 4SNPs SRR1999686
1040	GCA_029701945	SAMN03565979	93295	A.Br.008/011	A.Br.008/011_Heroin	duplicate biosample, pruned 4SNPs SRR1999686
1041	GCA_029701965	SAMN03565978	93771	A.Br.008/011	A.Br.008/011_Heroin	duplicate biosample, redundant GCA_029701725
1042	GCA_029701985	SAMN03565977	92859	A.Br.008/011	A.Br.008/011_Heroin	duplicate biosample, redundant GCA_029701725
1043	GCA_029702005	SAMN03565976	92623	A.Br.008/011	A.Br.008/011_Heroin	duplicate biosample, pruned 4SNPs SRR1999686
1044	GCA_029702025	SAMN03565975	93099	A.Br.008/011	A.Br.008/011_Heroin	duplicate biosample, redundant GCA_029701725
1045	GCA_029702045	SAMN03565974	93798	A.Br.008/011	A.Br.008/011_Heroin	duplicate biosample, redundant GCA_029701725
1046	GCA_029702065	SAMN03565973	94415	A.Br.008/011	A.Br.008/011_Heroin	duplicate biosample, redundant GCA_029701725
1047	GCA_029702085	SAMN03565972	93348	A.Br.008/011	A.Br.008/011_Heroin	duplicate biosample, pruned 4SNPs SRR1999686
1048	GCA_029702105	SAMN03565970	93068	A.Br.008/011	A.Br.008/011_Heroin	duplicate biosample, redundant GCA_029701705
1049	GCA_029702125	SAMN03565971	93299	A.Br.008/011	A.Br.008/011_Heroin	duplicate biosample, pruned 4SNPs SRR1999686
1050	GCA_029702145	SAMN03565969	92571	A.Br.008/011	A.Br.008/011_Heroin	duplicate biosample, redundant GCA_029701705
1051	GCA_029702165	SAMN03565968	92742	A.Br.008/011	A.Br.008/011_Heroin	duplicate biosample, pruned 4SNPs SRR1999686
1052	GCA_029702185	SAMN03565967	94361	A.Br.008/011	A.Br.008/011_Heroin	duplicate biosample, pruned 4SNPs SRR1999686
1053	GCA_029702205	SAMN03565966	93908	A.Br.008/011	A.Br.008/011_Heroin	duplicate biosample, pruned 4SNPs SRR1999686
1054	GCA_029702265	SAMN03565965	93252	A.Br.008/011	A.Br.008/011_Heroin	duplicate biosample, pruned 4SNPs SRR1999686
1055	GCA_029702305	SAMN03565963	93179	A.Br.008/011	A.Br.008/011_Heroin	duplicate biosample, redundant GCA_029701705
1056	GCA_029702325	SAMN03565964	187210	A.Br.008/011	A.Br.008/011_Heroin	duplicate biosample, pruned 4SNPs SRR1999686
1057	GCA_029702345	SAMN03565960	93075	A.Br.008/011	A.Br.008/011_Heroin	duplicate biosample, pruned 4SNPs SRR1999686
1058	GCA_029702365	SAMN03565962	94070	A.Br.008/011	A.Br.008/011_Heroin	duplicate biosample, pruned 4SNPs SRR1999686
1059	GCA_029702385	SAMN03565955	97294	A.Br.008/011	A.Br.008/011_Heroin	duplicate
1060	GCA_029702405	SAMN03569271	92751	A.Br.008/011	A.Br.008/011_Heroin	duplicate
1061	GCA_029702425	SAMN03565959	93681	A.Br.008/011	A.Br.008/011_Heroin	duplicate biosample, pruned 4SNPs SRR1999686
1062	GCA_029702445	SAMN03565954	367646	A.Br.008/011	A.Br.008/011_Heroin	duplicate biosample, abnormally long branch, not analysed in detail
1063	GCA_029702465	SAMD00115652	94981	A.Br.Aust94		duplicate
1064	GCA_029702485	SAMN03565961	93297	A.Br.008/011	A.Br.008/011_Heroin	duplicate biosample, redundant GCA_029701705
1065	GCA_029702505	SAMD00115653	104357	A.Br.008/011	A.Br.008/011_Tsiankovskii_L4a
1066	GCA_029702525	SAMD00115654	90355	A.Br.001/002	L1_Ames	duplicate
1067	GCA_029702545	SAMD00115657	92719	A.Br.001/002	Para-Sterne	duplicate
1068	GCA_029702565	SAMD00115659	94852	A.Br.Aust94		duplicate
1069	GCA_029702585	SAMD00115658	95811	A.Br.Aust94		duplicate
1070	GCA_029702655	SAMD00115651	95358	A.Br.Aust94		duplicate
1071	GCA_029702675	SAMD00115660	101553	A.Br.001/002	L6_Han	duplicate
1072	GCA_029702695	SAMD00115661	131199	A.Br.001/002	L5_A16R	duplicate
1073	GCA_029702715	SAMD00115656	101487	A.Br.Aust94		duplicate
1074	GCA_029702785	SAMN32614607	99662	A.Br.005/006
1075	GCA_030166675	SAMN35323095	88431	A.Br.001/002	L9_BHY1401			X	X			X
1076	GCA_031312035	SAMN37179236	98695	A.Br.001/002	L8_34(738)			X	X			X
1077	GCA_031312055	SAMN37179243	152275	A.Br.008/011	A.Br.008/011_Tsiankovskii_L4b
1078	GCA_031312075	SAMN37179235	144317	A.Br.001/002	L7_Bac5	duplicate
1079	GCA_031312095	SAMN37179240	99619	A.Br.008/011	A.Br.008/011_Tsiankovskii_L4b	duplicate
1080	GCA_031312105	SAMN28867237	89962	A.Br.001/002	L2_Stendal	duplicate
1081	GCA_031312135	SAMN28867240	88933	A.Br.001/002	L2_Stendal	pruned 1SNP redundant GCA_031312155
1082	GCA_031312155	SAMN28867241	88226	A.Br.001/002	L2_Stendal				X	X
1083	GCA_031312175	SAMN28867242	89716	A.Br.001/002	L2_Stendal	redundant GCA_031312155
1084	GCA_031312215	SAMN28867243	90302	A.Br.001/002	L2_Stendal	redundant GCA_031312155
1085	GCA_031312375	SAMN28867238	89865	A.Br.001/002	L2_Stendal	redundant GCA_031312155
1086	GCA_031312395	SAMN28867239	89899	A.Br.001/002	L2_Stendal	redundant GCA_031312155
1087	GCA_031313345	SAMN37179248	104913	A.Br.001/002	L7_Bac5	duplicate
1088	GCA_031313725	SAMN28867244	89965	A.Br.001/002	L2_Stendal	redundant GCA_031312155
1089	GCA_031317255	SAMN12238224	94082	A.Br.011/009	A.Br.011/009_L4	redundant SRR5811139
1090	GCA_031317275	SAMN12238225	96544	A.Br.011/009	A.Br.011/009_L2_A3802	pruned 1SNP SRR2968215
1091	GCA_031317295	SAMN12238223	97089	A.Br.011/009	A.Br.011/009_L2_A3802	pruned 1SNP SRR2968215
1092	GCA_031317315	SAMN12238222	131208	A.Br.001/002	Eu-Sterne
1093	GCA_031317335	SAMN12238221	224452	A.Br.Aust94
1094	GCA_031317355	SAMN12238220	100301	A.Br.Aust94		pruned 2SNPs SRR7611049
1095	GCA_031317375	SAMN12238218	297625	A.Br.001/002	L5_A16R	branch extension 70SNPs from GCA_000512775
1096	GCA_031317395	SAMN12238219	87872	A.Br.Ames	L1_Ames	Ames_derived
1097	GCA_031317405	SAMN12238217	101888	A.Br.Aust94		redundant SRR2071849
1098	GCA_031317435	SAMN12238216	268419	A.Br.001/002	Sterne stricto sensu	Sterne group
1099	GCA_031317455	SAMN12238215	300622	A.Br.008/011	A.Br.008/011_PasteurI
1100	GCA_031317465	SAMN12238214	85752	A.Br.Ames	L1_Ames	Ames_derived
1101	GCA_031317495	SAMN12238212	279158	A.Br.Aust94		pruned 2SNPs SRR10019498
1102	GCA_031317505	SAMN12238213	258977	A.Br.001/002	L6_Han	suspisiously long branch
1103	GCA_031826135	SAMN08557807	97645	A.Br.Vollum		duplicate
1104	GCA_032135415	SAMN35356480	139851	A.Br.011/009	A.Br.011/009_L3_PasteurII	redundant or duplicate DRR166485
1105	GCA_032135455	SAMN35356481	128878	A.Br.011/009	A.Br.011/009_L3_PasteurII	pruned 2SNPs DRR166485
1106	GCA_032135915	SAMN35356484	127305	A.Br.011/009	A.Br.011/009_L3_PasteurII	pruned 2SNPs DRR166485
1107	GCA_032135935	SAMN35356487	125170	A.Br.011/009	A.Br.011/009_L3_PasteurII	redundant or duplicate DRR166485
1108	GCA_032135955	SAMN35356485	124288	A.Br.011/009	A.Br.011/009_L3_PasteurII	pruned 2SNPs DRR166485
1109	GCA_032135975	SAMN35356488	126168	A.Br.011/009	A.Br.011/009_L3_PasteurII	redundant or duplicate DRR166485
1110	GCA_032135995	SAMN35356489	88849	A.Br.001/002	L3_A0937				X
1111	GCA_032136015	SAMN35356490	95861	A.Br.001/002	L3_A0937	redundant GCA_032135995
1112	GCA_032136035	SAMN35356478	149411	A.Br.011/009	A.Br.011/009_L3_PasteurII	pruned 2SNPs DRR166485
1113	GCA_032136055	SAMN35356491	91811	A.Br.001/002	L3_A0937	redundant GCA_032135995
1114	GCA_032136075	SAMN35356493	91445	A.Br.001/002	L3_A0937	redundant GCA_032135995
1115	GCA_032136095	SAMN35356482	153669	A.Br.011/009	A.Br.011/009_L3_PasteurII	pruned 2SNPs DRR166485
1116	GCA_032136815	SAMN35356486	126170	A.Br.011/009	A.Br.011/009_L3_PasteurII	pruned 2SNPs DRR166485
1117	GCA_032138245	SAMN35356477	126659	A.Br.011/009	A.Br.011/009_L3_PasteurII	pruned 2SNPs DRR166485
1118	GCA_034032975	SAMN37757668	369590	A.Br.WNA
1119	GCA_034259145	SAMN38260084	89615	A.Br.001/002	Para-Sterne
1120	GCA_036575385	SAMN39853668	101060	A.Br.001/002	L1_Ames				X
1121	GCA_036575505	SAMN39853666	93586	A.Br.001/002	L1_Ames				X
1122	GCA_036575555	SAMN39853667	97735	A.Br.001/002	L1_Ames				X
1123	GCA_036620795	SAMN39855509	95750	A.Br.001/002	L5_A16R				X		X
1124	GCA_036620805	SAMN39855656	103355	A.Br.001/002	L4_KZ150				X
1125	GCA_036620835	SAMN39855498	100720	A.Br.001/002	L1_Ames				X
1126	GCA_036620845	SAMN39855707	92799	A.Br.001/002	L1_Ames				X
1127	GCA_036620875	SAMN39855711	90118	A.Br.001/002	L1_Ames				X
1128	GCA_036620895	SAMN39856170	104580	A.Br.001/002	L1_Ames	pruned 4SNPs CHN-NX-BA-2022-02
1129	GCA_036620915	SAMN39855928	95923	A.Br.001/002	L1_Ames				X
1130	GCA_036620935	SAMN39856337	90447	A.Br.001/002	L4_KZ150			X	X			X	X
1131	GCA_036620945	SAMN39856322	91739	A.Br.001/002	L4_KZ150	redundant GCA_036620935
1132	GCA_036620955	SAMN39856215	92354	A.Br.001/002	L1_Ames			X	X			X
1133	GCA_036620995	SAMN39856418	90601	A.Br.001/002	L4_KZ150	duplicate GCA_036620935
1134	GCA_036621015	SAMN39856413	91300	A.Br.001/002	L4_KZ150	duplicate GCA_036620935
1135	GCA_036621035	SAMN39856508	90161	A.Br.001/002	L1_Ames	redundant CHN-NX-BA-2022-02
1136	GCA_036621045	SAMN39856504	91561	A.Br.001/002	L1_Ames	pruned 2SNPs CHN-NX-BA-2022-02
1137	GCA_036621055	SAMN39856471	89970	A.Br.001/002	L1_Ames	pruned 3SNPs CHN-NX-BA-2022-02
1138	GCA_036621095	SAMN39856634	90350	A.Br.001/002	L1_Ames				X
1139	GCA_036621115	SAMN39856588	91467	A.Br.001/002	L1_Ames	pruned 1SNP CHN-NX-BA-2019-02
1140	GCA_036884865	SAMN39999450	183622	A.Br.001/002	Sterne stricto sensu	Sterne group
1141	GCA_036884935	SAMN39999256	96101	A.Br.008/011	A.Br.008/011_Tsiankovskii_L4a	duplicate
1142	GCA_039637115	SAMN40399311	182652	A.Br.001/002	Sterne stricto sensu	Sterne group
1143	GCA_039637345	SAMN40399310	183027	A.Br.001/002	Sterne stricto sensu	Sterne group
1144	GCA_039639755	SAMN40399309	183267	A.Br.001/002	Sterne stricto sensu	Sterne group
1145	GCA_039639765	SAMN40399308	182630	A.Br.001/002	Sterne stricto sensu	Sterne group
1146	GCA_039639775	SAMN40399307	182870	A.Br.001/002	Sterne stricto sensu	Sterne group
1147	GCA_039639785	SAMN40399306	182646	A.Br.001/002	Sterne stricto sensu	Sterne group
1148	GCA_040797005	SAMN42186656	184554	A.Br.001/002	Sterne stricto sensu	Sterne group
1149	GCA_041262845	SAMN42150192	119811	B.Br.CNEVA	B.Br.CNEVA
1150	GCA_041262955	SAMN42150191	94472	A.Br.011/009	A.Br.011/009_L1
1151	GCA_041263205	SAMN42150190	119793	B.Br.CNEVA	B.Br.CNEVA
1152	GCA_041263275	SAMN42150189	271071	A.Br.011/009	A.Br.011/009_L1
1153	GCA_041508535	SAMN41919314	89383	A.Br.001/002	Para-Sterne							X
1154	GCA_041900855	SAMN43423730	96512	A.Br.WNA
1155	GCA_042193355	SAMN32577542	99676	A.Br.003/004		duplicate
1156	GCA_043190285	SAMN38634753	93722	A.Br.003/004
1157	GCA_043190595	SAMN38634752	97737	A.Br.003/004
1158	GCA_043191725	SAMN38634751	93273	A.Br.003/004
1159	GCA_043192435	SAMN38634750	105628	A.Br.003/004
1160	GCA_043295875	SAMN44019342	86778	A.Br.Ames	L1_Ames	pruned 1SNP Ames
1161	GCA_044751425	SAMN43360020	88804	A.Br.001/002	L6_Han	pruned 1SNP Z11
1162	GCA_044751445	SAMN43359755	87706	A.Br.001/002	L1_Ames	redundant t21
1163	GCA_044751465	SAMN43365965	88582	A.Br.001/002	L6_Han	pruned 1SNP Z11
1164	GCA_044751485	SAMN43359983	88383	A.Br.001/002	L1_Ames	redundant t21
1165	GCA_044751505	SAMN43361332	89227	A.Br.001/002	L6_Han	redundant SX1
1166	GCA_044751525	SAMN43365929	89588	A.Br.001/002	L6_Han	redundant Z11
1167	GCA_044751545	SAMN43365833	87469	A.Br.001/002	L6_Han				X
1168	GCA_044751585	SAMN43366109	88440	A.Br.001/002	L6_Han	redundant Z11
1169	GCA_044751625	SAMN43361510	87392	A.Br.001/002	L1_Ames				X
1170	GCA_044751645	SAMN43359594	88140	A.Br.001/002	L5_A16R				X		X
1171	GCA_045038045	SAMN37499000	88098	A.Br.001/002	L6_Han				X
1172	GCA_046221325	SAMN43546200	93277	A.Br.008/011	A.Br.008/011_Heroin
1173	GCA_046221345	SAMN43546201	95663	A.Br.005/006
1174	GCA_046221365	SAMN43546204	96072	A.Br.005/006
1175	GCA_046221385	SAMN43546202	95283	A.Br.008/011	A.Br.008/011_Heroin
1176	GCA_046221405	SAMN43546203	95784	A.Br.005/006
1177	GCA_047289895	SAMN46368087	93721	A.Br.Aust94
1178	GCA_047289935	SAMN46368086	94193	A.Br.Aust94		redundant GCA_047289895
1179	GCA_047289945	SAMN46368085	94618	A.Br.Aust94		redundant GCA_047289895
1180	GCA_047291435	SAMN46368078	98634	A.Br.Vollum		redundant GCA_047291615
1181	GCA_047291445	SAMN46368082	96704	A.Br.Vollum		redundant GCA_047291615
1182	GCA_047291455	SAMN46368083	93809	A.Br.Aust94		redundant GCA_047289895
1183	GCA_047291485	SAMN46368084	93986	A.Br.Aust94		redundant GCA_047289895
1184	GCA_047291555	SAMN46368079	97137	A.Br.Vollum		pruned 1SNP redundant GCA_047291615
1185	GCA_047291565	SAMN46368081	97063	A.Br.Vollum		redundant GCA_047291615
1186	GCA_047291615	SAMN46368080	96387	A.Br.Vollum
1187	GCA_048685885	SAMN47328561	370548	A.Br.001/002	Sterne stricto sensu	Sterne group
1188	GCA_900011745	SAMEA3720272	110157	A.Br.011/009	A.Br.011/009_L2_ANSES_095	duplicate
1189	GCA_900012555	SAMEA3720267	314323	A.Br.011/009	A.Br.011/009_L3_PasteurII	duplicate
1190	GCA_900013465	SAMEA3720263	111368	A.Br.011/009	A.Br.011/009_L1	duplicate
1191	GCA_900013475	SAMEA3720269	111588	A.Br.011/009	A.Br.011/009_L1	duplicate
1192	GCA_900013485	SAMEA3720271	118220	A.Br.011/009	A.Br.011/009_L1	duplicate
1193	GCA_900014335	SAMEA3720264	109472	A.Br.011/009	A.Br.011/009_L4	duplicate
1194	GCA_900014345	SAMEA3720265	110048	A.Br.011/009	A.Br.011/009_L6	duplicate
1195	GCA_900014355	SAMEA3720266	110300	A.Br.011/009	A.Br.011/009_L2_ANSES_095	duplicate redundant A182
1196	GCA_900014365	SAMEA3720268	110746	A.Br.011/009	A.Br.011/009_L5	duplicate
1197	GCA_900014375	SAMEA3720270	153847	A.Br.011/009	A.Br.011/009_L3	duplicate
1198	GCA_928858585	SAMEA11477105	79786	A.Br.008/011	A.Br.008/011_Tsiankovskii_L4b
1199	GCA_928858765	SAMEA11477102	78672	A.Br.008/011	A.Br.008/011_Tsiankovskii_L4d
1200	GCA_928865485	SAMEA11477103	78310	A.Br.008/011	A.Br.008/011_Tsiankovskii_L4b
1201	GCA_928869835	SAMEA11477104	79102	A.Br.008/011	A.Br.008/011_Tsiankovskii_L4d	pruned 1SNP BA-C10-CHER
1202	GCF_000008165	SAMN02598266	333074	A.Br.001/002	Sterne stricto sensu	Sterne group duplicate
1203	GCF_000008445	SAMN02603433	3	A.Br.Ames	L1_Ames				X
1204	GCF_000021445	SAMN02603931	62008	A.Br.Vollum
1205	GCF_000167295	SAMN02435884	144385	B.Br.Kruger	B.Br.Kruger			X
1206	GCF_000167315	SAMN02435885	102783	A.Br.WNA	A.Br.WNA
1207	GCF_000181675	SAMN02436236	161785	A.Br.008/011	A.Br.008/011_Tsiankovskii_L4a	duplicate ERR12319959 vaccine
1208	GCF_000181935	SAMN02470279	235406	B.Br.Kruger	B.Br.Kruger	pruned 5SNPs SA020
1209	GCF_000258885	SAMN02603474	68292	A.Br.005/007				X
1210	GCF_000278385	SAMN02470707	108127	A.Br.008/011	A.Br.008/011_Heroin	pruned_5SNPs
1211	GCF_000295695	SAMN02469407	128730	B.Br.CNEVA		duplicate
1212	GCF_000319695	SAMN02470705	576508	A.Br.008/011	A.Br.008/011_PasteurI	pruned_5SNPs
1213	GCF_000319715	SAMN02470706	80518	A.Br.008/011	A.Br.008/011_PasteurI	pruned_5SNPs
1214	GCF_000359425	SAMEA2272511	357947	A.Br.011/009	A.Br.011/009_L2_Gmb1
1215	GCF_000359445	SAMEA2272292	361209	A.Br.011/009	A.Br.011/009_L2_Gmb1
1216	GCF_000359465	SAMEA2272630	355478	A.Br.011/009	A.Br.011/009_L2_Gmb1
1217	GCF_000512835	SAMN02641483	61025	A.Br.001/002	L6_Han				X
1218	GCF_000558965	SAMN02951868	84818	A.Br.Aust94
1219	GCF_000558985	SAMN02951869	92383	A.Br.Aust94
1220	GCF_000559005	SAMN02951870	84963	A.Br.Aust94
1221	GCF_000583105	SAMN03081486	76762	B.Br.001/002		duplicate
1222	GCF_000585275	SAMN02951914	217326	A.Br.011/009	A.Br.011/009_L3_PasteurII
1223	GCF_000725325	SAMN02874036	76357	B.Br.001/002	B.Br.001/002_Asia
1224	GCF_000732465	SAMN02910129	167974	A.Br.011/009	A.Br.011/009_L3_PasteurII	duplicate
1225	GCF_000742655	SAMN02736984	245834	C.Br.001		duplicate
1226	GCF_000742895	SAMN02736982	62952	A.Br.Vollum		duplicate
1227	GCF_000747335	SAMN02898388	337498	A.Br.008/011	A.Br.008/011_Tsiankovskii_L4a	vaccine
1228	GCF_000747375	SAMN02898318	339302	A.Br.001/002	L6_Han	pruned 4SNPs ERR930302
1229	GCF_000830095	SAMN03290655	68061	A.Br.Ames	L1_Ames	duplicate
1230	GCF_000832425	SAMN03010430	161080	A.Br.008/011	A.Br.008/011_Heroin	duplicate
1231	GCF_000832445	SAMN03010433	62175	A.Br.Vollum
1232	GCF_000832465	SAMN03010428	63091	A.Br.005/006		pruned 5SNPs SRR12382322
1233	GCF_000832505	SAMN03010429	70061	A.Br.Aust94
1234	GCF_000832565	SAMN03012770	62961	A.Br.Vollum		duplicate
1235	GCF_000832585	SAMN03024436	270341	A.Br.008/011	A.Br.008/011_PasteurI	duplicate
1236	GCF_000832635	SAMN03010431	155619	A.Br.001/002	Sterne stricto sensu	duplicate
1237	GCF_000832665	SAMN03010426	70980	A.Br.003/004
1238	GCF_000832725	SAMN03010427	78032	B.Br.001/002		duplicate
1239	GCF_000832745	SAMN03075602	75063	B.Br.CNEVA		pruned 5SNPs ANSES_115
1240	GCF_000832785	SAMN03092715	155141	A.Br.003/004		pruned 5SNPs SRR1739966
1241	GCF_000832965	SAMN03174509	68274	C.Br.001		duplicate
1242	GCF_000833065	SAMN03201418	61142	A.Br.Ames	L1_Ames	duplicate
1243	GCF_000833125	SAMN03202901	63209	A.Br.WNA	A.Br.WNA
1244	GCF_000833275	SAMN03010432	64282	A.Br.008/011	A.Br.008/011_Heroin	duplicate
1245	GCF_000875715	SAMN02999504	89635	A.Br.011/009	A.Br.011/009_L3_PasteurII
1246	GCF_001543225	SAMN04442145	61452	A.Br.001/002	L2_Stendal				X	X
1247	GCF_001654475	SAMN05003865	61219	A.Br.001/002	Para-Sterne	redundant IMB3746
1248	GCF_001683065	SAMN04093744	334874	A.Br.001/002	Sterne stricto sensu	Sterne group
1249	GCF_001683095	SAMN04093743	333001	A.Br.001/002	Sterne stricto sensu	duplicate
1250	GCF_001683135	SAMN04075676	332969	A.Br.001/002	Sterne stricto sensu	duplicate
1251	GCF_001683155	SAMN04075677	332889	A.Br.001/002	Sterne stricto sensu	redundant
1252	GCF_001683175	SAMN04075680	332806	A.Br.001/002	Sterne stricto sensu	Sterne group
1253	GCF_001683195	SAMN04075681	333064	A.Br.001/002	Sterne stricto sensu	duplicate
1254	GCF_001683215	SAMN04075682	334557	A.Br.001/002	Sterne stricto sensu	Sterne group
1255	GCF_001683235	SAMN04075683	334767	A.Br.001/002	Sterne stricto sensu	Sterne group
1256	GCF_001683255	SAMN04075684	334941	A.Br.001/002	Sterne stricto sensu	Sterne group
1257	GCF_001683275	SAMN04075685	334589	A.Br.001/002	Sterne stricto sensu	Sterne group
1258	GCF_001683295	SAMN04075686	334961	A.Br.001/002	Sterne stricto sensu	Sterne group
1259	GCF_001936375	SAMN06186720	67295	B.Br.CNEVA		duplicate
1260	GCF_001990245	SAMN06270326	157221	A.Br.001/002	Sterne stricto sensu	Sterne group
1261	GCF_002208785	SAMN06173354	155946	A.Br.001/002	Sterne stricto sensu	duplicate
1262	GCF_002277915	SAMN07498358	59682	A.Br.001/002	L2_Stendal	duplicate SRR12435818
1263	GCF_002356575	SAMD00026520	61910	A.Br.Ames	L1_Ames				X
1264	GCF_035579705	SAMN38582575	88736	A.Br.001/002	Para-Sterne							X
1265	SRR10019497	SAMN12620932	86550	A.Br.Vollum
1266	SRR10019498	SAMN12620931	268496	A.Br.Aust94
1267	SRR10019499	SAMN12620930	295187	A.Br.008/011	A.Br.008/011_PasteurI	pruned_5SNPs
1268	SRR10019500	SAMN12620929	263304	A.Br.WNA	A.Br.WNA
1269	SRR10019501	SAMN12620928	292581	A.Br.008/011	A.Br.008/011_PasteurI
1270	SRR10357977	SAMN13151848	2155793	A.Br.001/002	Sterne stricto sensu	redundant with Sterne/pUTE29 and poor cover
1271	SRR10357978	SAMN13151840	437358	A.Br.005/006		redundant with A0533 and poor coverage
1272	SRR10357979	SAMN13151841	554110	A.Br.005/006		redundant with A0530 and poor coverage
1273	SRR10357980	SAMN13151843	694642	A.Br.Aust94		poor cover
1274	SRR10357981	SAMN13151842	449901	A.Br.Aust94		redundant 3079_1C
1275	SRR10357982	SAMN13151847	661613	A.Br.001/002	Sterne stricto sensu	redundant with 3090_1B
1276	SRR10357983	SAMN13151845	656791	A.Br.Aust94		redundant 3079_1C
1277	SRR10357984	SAMN13151846	322641	A.Br.Aust94
1278	SRR10357985	SAMN13151844	611911	A.Br.Aust94		duplicate
1279	SRR10380974	SAMN13173321	104300	A.Br.008/011	A.Br.008/011_Heroin	redundant GCA_022221125
1280	SRR10382374	SAMN13164724	256494	A.Br.008/011	A.Br.008/011_PasteurI	duplicate
1281	SRR10382375	SAMN13164723	60329	A.Br.008/011	A.Br.008/011_PasteurI	pruned_5SNPs
1282	SRR10382376	SAMN13164722	53572	A.Br.008/011	A.Br.008/011_PasteurI
1283	SRR10382377	SAMN13164721	232378	A.Br.008/011	A.Br.008/011_PasteurI	pruned_5SNPs
1284	SRR10382378	SAMN13164720	87984	A.Br.008/011	A.Br.008/011_PasteurI	duplicate
1285	SRR10382379	SAMN13164719	244041	A.Br.008/011	A.Br.008/011_PasteurI	pruned_5SNPs
1286	SRR10382380	SAMN13164747	68837	A.Br.011/009	A.Br.011/009_L2_ANSES_095
1287	SRR10382381	SAMN13164746	52389	A.Br.011/009	A.Br.011/009_L2_ANSES_095	redundant ANSES_032
1288	SRR10382382	SAMN13164745	64086	A.Br.011/009	A.Br.011/009_L2_ANSES_095	pruned 1SNP ERR1596641
1289	SRR10382383	SAMN13164718	58146	A.Br.008/011	A.Br.008/011_PasteurI	pruned_5SNPs
1290	SRR10382384	SAMN13164744	59334	A.Br.011/009	A.Br.011/009_L2_Pollino	duplicate Pollino
1291	SRR10382385	SAMN13164743	243627	A.Br.011/009	A.Br.011/009_L2	use combined dataset instead
1292	SRR10382386	SAMN13164742	72503	A.Br.011/009	A.Br.011/009_L2_A169
1293	SRR10382387	SAMN13164741	62392	A.Br.011/009	A.Br.011/009_L6	redundant ANSES_122
1294	SRR10382388	SAMN13164740	64545	A.Br.011/009	A.Br.011/009_L6	redundant ANSES_122
1295	SRR10382389	SAMN13164739	136823	A.Br.011/009	A.Br.011/009_L4	duplicate
1296	SRR10382390	SAMN13164738	169535	A.Br.011/009	A.Br.011/009_L3	pruned 5SNPs ERR1198965
1297	SRR10382391	SAMN13164737	283864	A.Br.011/009	A.Br.011/009_L3_PasteurII
1298	SRR10382392	SAMN13164736	169267	A.Br.011/009	A.Br.011/009_L3_PasteurII	pruned 5SNPs ERR1198962
1299	SRR10382393	SAMN13164735	95590	A.Br.011/009	A.Br.011/009_L7	use combined dataset instead
1300	SRR10382394	SAMN13164717	331632	A.Br.008/011	A.Br.008/011_PasteurI	pruned_5SNPs
1301	SRR10382395	SAMN13164734	58982	A.Br.011/009	A.Br.011/009_L1	redundant_ANSES_087
1302	SRR10382396	SAMN13164733	60847	A.Br.011/009	A.Br.011/009_L1	pruned 5SNPs SRR12435841
1303	SRR10382397	SAMN13164732	263372	A.Br.008/011	A.Br.008/011_Heroin	duplicate
1304	SRR10382398	SAMN13164731	51386	A.Br.008/011	A.Br.008/011_PasteurI			X
1305	SRR10382399	SAMN13164730	80985	A.Br.008/011	A.Br.008/011_PasteurI	pruned_5SNPs
1306	SRR10382400	SAMN13164729	54113	A.Br.008/011	A.Br.008/011_PasteurI	pruned_5SNPs
1307	SRR10382401	SAMN13164728	59765	A.Br.008/011	A.Br.008/011_PasteurI	pruned_5SNPs
1308	SRR10382402	SAMN13164727	54329	A.Br.008/011	A.Br.008/011_PasteurI	pruned_5SNPs
1309	SRR10382403	SAMN13164726	53841	A.Br.008/011	A.Br.008/011_PasteurI	pruned_5SNPs
1310	SRR10382404	SAMN13164725	268201	A.Br.008/011	A.Br.008/011_PasteurI	strain ID error ?
1311	SRR10382405	SAMN13164716	52159	A.Br.008/011	A.Br.008/011_PasteurI
1312	SRR10382406	SAMN13164715	245872	A.Br.008/011	A.Br.008/011_Tsiankovskii_L3
1313	SRR10390628	SAMN10614343	661613	A.Br.001/002	Sterne stricto sensu	redundant Sterne group
1314	SRR10402317	SAMN13220234	55246	A.Br.011/009	A.Br.011/009_L1
1315	SRR10484611	SAMN13323522	86883	A.Br.Aust94
1316	SRR10743037	SAMN13640836	526136	B.Br.CNEVA		historical strain but poor cover long branch
1317	SRR10743038	SAMN13640831	74153	B.Br.CNEVA	B.Br.CNEVA
1318	SRR10743039	SAMN13640833	203732	B.Br.CNEVA		duplicate
1319	SRR10743066	SAMN02469407	68925	B.Br.CNEVA		pruned 2SNPs BF5
1320	SRR11869135	SAMN15046933	194486	B.Br.CNEVA		duplicate
1321	SRR11869136	SAMN15046868	504142	A.Br.003/004		duplicate biosample, poor cover branch extension 11 SNPs SRR1925730
1322	SRR12115342	SAMN15402710	113695	B.Br.Kruger	B.Br.Kruger	pruned 5SNPs SA020
1323	SRR12115343	SAMN15402709	113877	B.Br.Kruger	B.Br.Kruger	redundant HP8
1324	SRR12115344	SAMN15402708	113378	B.Br.Kruger	B.Br.Kruger	pruned 5SNPs SA020
1325	SRR12115345	SAMN15402707	115451	B.Br.Kruger	B.Br.Kruger	pruned 5SNPs SA020
1326	SRR12115346	SAMN15402706	113621	B.Br.Kruger	B.Br.Kruger	pruned 5SNPs SA020
1327	SRR12115347	SAMN15402705	112737	B.Br.Kruger	B.Br.Kruger	pruned 5SNPs SA020
1328	SRR12115348	SAMN15402704	116319	B.Br.Kruger	B.Br.Kruger	pruned 5SNPs SA020
1329	SRR12115349	SAMN15402703	114522	B.Br.Kruger	B.Br.Kruger	pruned 5SNPs SA020
1330	SRR12115350	SAMN15402712	182014	A.Br.005/006		pruned 5SNPs SRR12382322
1331	SRR12115351	SAMN15402711	91004	A.Br.005/006		pruned 5SNPs SRR12382322
1332	SRR12115352	SAMN15402702	112849	B.Br.Kruger	B.Br.Kruger	pruned 5SNPs SA020
1333	SRR12115353	SAMN15402701	113002	B.Br.Kruger	B.Br.Kruger	pruned 5SNPs SA020
1334	SRR12172861	SAMN15480668	175576	A.Br.001/002	Sterne stricto sensu	redundant SRR12172872
1335	SRR12172863	SAMN15480667	175473	A.Br.001/002	Sterne stricto sensu	redundant SRR12172872
1336	SRR12172865	SAMN15480666	173442	A.Br.001/002	Sterne stricto sensu	redundant SRR12172872
1337	SRR12172867	SAMN15480665	269724	A.Br.001/002	Sterne stricto sensu	Sterne group
1338	SRR12172869	SAMN15480671	294459	A.Br.001/002	Sterne stricto sensu	Sterne group
1339	SRR12172870	SAMN15480670	175301	A.Br.001/002	Sterne stricto sensu	Sterne group
1340	SRR12172872	SAMN15480669	172899	A.Br.001/002	Sterne stricto sensu	Sterne group
1341	SRR12172874	SAMN15480664	183345	A.Br.001/002	Sterne stricto sensu	redundant SRR12172872
1342	SRR12216336	SAMN02736981	322042	A.Br.001/002	Sterne stricto sensu	Sterne group
1343	SRR12382321	SAMN15721919	68833	A.Br.005/006		pruned 5SNPs SRR12382322
1344	SRR12382322	SAMN15721918	49423	A.Br.005/006
1345	SRR12426460	SAMN15770451	53372	A.Br.Aust94
1346	SRR12435811	SAMN15801199	65578	A.Br.008/011	A.Br.008/011_PasteurI	pruned 1SNP SRR2968175
1347	SRR12435812	SAMN15801198	230950	A.Br.011/009	A.Br.011/009_L4
1348	SRR12435813	SAMN15801197	72700	A.Br.011/009	A.Br.011/009_L2_Pollino	pruned 5SNPs SRR2071854
1349	SRR12435814	SAMN15801196	52096	A.Br.001/002	L2_Stendal				X	X
1350	SRR12435815	SAMN15801195	53972	A.Br.001/002	L2_Stendal	redundant 14RA5916
1351	SRR12435816	SAMN15801231	97327	A.Br.011/009	A.Br.011/009_L1
1352	SRR12435817	SAMN15801230	73933	A.Br.008/011	A.Br.008/011_PasteurI
1353	SRR12435818	SAMN15801194	54374	A.Br.001/002	L2_Stendal	redundant 14RA5916
1354	SRR12435819	SAMN15801229	65466	A.Br.011/009	A.Br.011/009_L1
1355	SRR12435820	SAMN15801228	75224	A.Br.008/011	A.Br.008/011_PasteurI
1356	SRR12435821	SAMN15801227	64246	A.Br.011/009	A.Br.011/009_L2_Pollino
1357	SRR12435822	SAMN15801226	56051	A.Br.011/009	A.Br.011/009_L2
1358	SRR12435823	SAMN15801225	64954	A.Br.011/009	A.Br.011/009_L4
1359	SRR12435824	SAMN15801224	80456	A.Br.011/009	A.Br.011/009_L2_Pollino
1360	SRR12435825	SAMN15801223	104224	A.Br.011/009	A.Br.011/009_L2_Pollino	pruned 5SNPs SRR12435821
1361	SRR12435826	SAMN15801222	107360	B.Br.CNEVA	B.Br.CNEVA
1362	SRR12435827	SAMN15801221	68795	A.Br.011/009	A.Br.011/009_L2
1363	SRR12435828	SAMN15801220	79520	A.Br.008/011	A.Br.008/011_PasteurI
1364	SRR12435829	SAMN15801193	71618	A.Br.001/002	L2_Stendal	duplicate Stendal
1365	SRR12435830	SAMN15801219	56373	A.Br.008/011	A.Br.008/011_STI_L6_LP51_4Ya
1366	SRR12435831	SAMN15801218	59175	A.Br.011/009	A.Br.011/009_L4
1367	SRR12435832	SAMN15801217	55414	A.Br.011/009	A.Br.011/009_L1
1368	SRR12435833	SAMN15801216	57094	A.Br.011/009	A.Br.011/009_L1
1369	SRR12435834	SAMN15801215	224060	A.Br.011/009	A.Br.011/009_L2_Pollino
1370	SRR12435835	SAMN15801214	328791	A.Br.011/009	A.Br.011/009_L4
1371	SRR12435836	SAMN15801213	57330	A.Br.011/009	A.Br.011/009_L1
1372	SRR12435837	SAMN15801212	62765	A.Br.011/009	A.Br.011/009_L2_Pollino
1373	SRR12435838	SAMN15801211	245166	A.Br.011/009	A.Br.011/009_L1
1374	SRR12435839	SAMN15801210	86268	A.Br.011/009	A.Br.011/009_L1	pruned 5SNPs SRR2968214
1375	SRR12435840	SAMN15801192	74824	A.Br.001/002	L2_Stendal	redundant Stendal
1376	SRR12435841	SAMN15801209	60954	A.Br.011/009	A.Br.011/009_L1
1377	SRR12435842	SAMN15801208	71660	A.Br.005/006
1378	SRR12435843	SAMN15801207	83201	A.Br.011/009	A.Br.011/009_L2
1379	SRR12435844	SAMN15801206	61144	A.Br.011/009	A.Br.011/009_L1
1380	SRR12435845	SAMN15801205	247899	A.Br.011/009	A.Br.011/009_L4
1381	SRR12435846	SAMN15801204	74149	A.Br.011/009	A.Br.011/009_L2_Pollino
1382	SRR12435847	SAMN15801203	74005	A.Br.011/009	A.Br.011/009_L2_Pollino
1383	SRR12435848	SAMN15801202	242636	A.Br.011/009	A.Br.011/009_L1	pruned 9SNPs SRR2968180
1384	SRR12435849	SAMN15801201	76688	A.Br.011/009	A.Br.011/009_L2_Pollino
1385	SRR12435850	SAMN15801200	64020	A.Br.011/009	A.Br.011/009_L2_Pollino			X
1386	SRR12435851	SAMN15801191	55219	A.Br.001/002	L2_Stendal	redundant Stendal
1387	SRR12435852	SAMN15801190	79075	B.Br.CNEVA		redundant BF1
1388	SRR12560170	SAMN15952994	51956	A.Br.008/011	A.Br.008/011_STI_L4_KZ79
1389	SRR12633802	SAMN16093282	48681	A.Br.Ames	L1_Ames				X
1390	SRR12633803	SAMN16093281	48749	A.Br.Ames	L1_Ames	pruned 2SNPs KZ114
1391	SRR1285612	SAMN02729435	64091	A.Br.008/011	A.Br.008/011_Heroin
1392	SRR1318540	SAMN02821212	77486	A.Br.008/011	A.Br.008/011_Heroin	duplicate
1393	SRR13950239	SAMN18241472	83742	A.Br.008/011	A.Br.008/011_Heroin	duplicate
1394	SRR13950240	SAMN18241471	83020	A.Br.Aust94		duplicate
1395	SRR13950241	SAMN18241470	82914	A.Br.001/002	Para-Sterne	duplicate biosample, redundant IMB3746
1396	SRR13950242	SAMN18241473	592721	A.Br.008/011	A.Br.008/011_PasteurI	duplicate
1397	SRR13950243	SAMN18241469	107777	C.Br.001		duplicate
1398	SRR13950245	SAMN18241468	114740	A.Br.011/009	A.Br.011/009_L1	duplicate biosample, redundant SRR12435839
1399	SRR13950246	SAMN18241467	119026	A.Br.011/009	A.Br.011/009_L2_Pollino	duplicate biosample, redundant ERR878503
1400	SRR13950247	SAMN18241466	339180	A.Br.003/004		duplicate
1401	SRR13950248	SAMN18241465	94470	A.Br.WNA		duplicate
1402	SRR13950249	SAMN18241464	107627	B.Br.Kruger		duplicate
1403	SRR13950250	SAMN18241463	108415	B.Br.001/002		duplicate
1404	SRR13950251	SAMN18241462	83972	A.Br.005/006		duplicate biosample, redundant GCA_022221325
1405	SRR13950252	SAMN18241461	82396	A.Br.Vollum		duplicate
1406	SRR14002379	SAMN18366137	104432	B.Br.CNEVA		redundant BF5
1407	SRR14002380	SAMN18366136	102452	B.Br.CNEVA		pruned 2SNPs BF5
1408	SRR14002381	SAMN18366127	105009	B.Br.CNEVA		redundant A174
1409	SRR14002382	SAMN18366126	105860	B.Br.CNEVA		redundant GCA_022220685
1410	SRR14002383	SAMN18366135	104164	B.Br.CNEVA		pruned 3SNPs CNEVA-9066
1411	SRR14002384	SAMN18366134	105063	B.Br.CNEVA		redundant A185
1412	SRR14002385	SAMN18366133	104368	B.Br.CNEVA		redundant ANSES_033
1413	SRR14002386	SAMN18366132	104488	B.Br.CNEVA		redundant ANSES_017
1414	SRR14002387	SAMN18366131	105350	B.Br.CNEVA		pruned 3SNPs ANSES_115
1415	SRR14002388	SAMN18366130	104732	B.Br.CNEVA		pruned 2SNPs ANSES_09-40
1416	SRR14002389	SAMN18366129	108444	B.Br.CNEVA		redundant ANSES_045
1417	SRR14002390	SAMN18366146	126946	B.Br.CNEVA
1418	SRR14002391	SAMN18366128	106076	B.Br.CNEVA	B.Br.CNEVA
1419	SRR14002392	SAMN18366145	153861	B.Br.CNEVA		redundant GCA_003064015
1420	SRR14002393	SAMN18366144	106014	B.Br.CNEVA		pruned 2SNPs ANSES_09-40
1421	SRR14002394	SAMN18366143	105592	B.Br.CNEVA		pruned 2SNPs ANSES_09-40
1422	SRR14002395	SAMN18366142	104959	B.Br.CNEVA		pruned 2SNPs ANSES_09-40
1423	SRR14002396	SAMN18366141	104950	B.Br.CNEVA		redundant A174
1424	SRR14002397	SAMN18366140	377062	B.Br.CNEVA	B.Br.CNEVA	pruned 2SNPs GCA_029694795
1425	SRR14002398	SAMN18366139	104328	B.Br.CNEVA		pruned 3SNPs ANSES_115
1426	SRR14002399	SAMN18366138	324878	B.Br.CNEVA		duplicate
1427	SRR14767755	SAMN19613164	83447	A.Br.Aust94		duplicate
1428	SRR16079441	SAMN21621886	48709	A.Br.008/011	A.Br.008/011_STI_L5_KZ78
1429	SRR16079442	SAMN21621850	47171	A.Br.008/011	A.Br.008/011_STI_L4_KZ79	pruned 3SNPs 6-B-anthracis
1430	SRR16079443	SAMN21621885	64275	A.Br.008/011	A.Br.008/011_STI_L4_KZ79
1431	SRR16079444	SAMN21621884	52102	A.Br.008/011	A.Br.008/011_Heroin	pruned 4SNPs 59-B-anthracis
1432	SRR16079445	SAMN21621883	60720	A.Br.008/011	A.Br.008/011_Heroin	pruned 4SNPs 59-B-anthracis
1433	SRR16079446	SAMN21621882	53226	A.Br.008/011	A.Br.008/011_STI_L1_KZ51
1434	SRR16079447	SAMN21621881	47338	A.Br.008/011	A.Br.008/011_STI_L1_KZ51
1435	SRR16079448	SAMN21621880	87370	A.Br.008/011	A.Br.008/011_STI_L1_KZ51	pruned 1SNP 45-B-anthracis
1436	SRR16079449	SAMN21621879	51181	A.Br.008/011	A.Br.008/011_Tsiankovskii_L4c	redundant_KZ47
1437	SRR16079450	SAMN21621878	50072	A.Br.008/011	A.Br.008/011_Tsiankovskii_L4c
1438	SRR16079451	SAMN21621877	61945	A.Br.008/011	A.Br.008/011_STI_L4_KZ79	redundant 44-B-anthracis
1439	SRR16079452	SAMN21621876	55322	A.Br.008/011	A.Br.008/011_STI_L1_KZ51
1440	SRR16079453	SAMN21621849	60458	A.Br.008/011	A.Br.008/011_STI_L4_KZ79	pruned 3SNPs 44-B-anthracis
1441	SRR16079454	SAMN21621875	53422	A.Br.008/011	A.Br.008/011_STI_L4_KZ79
1442	SRR16079455	SAMN21621874	42961	A.Br.Ames	L1_Ames			X	X
1443	SRR16079456	SAMN21621873	51166	A.Br.008/011	A.Br.008/011_STI_L4_KZ79
1444	SRR16079457	SAMN21621872	110753	A.Br.008/011	A.Br.008/011_STI_L4_KZ79	pruned 2SNPs 41-B-anthracis
1445	SRR16079458	SAMN21621871	85938	A.Br.008/011	A.Br.008/011_STI_L4_KZ79	redundant 44-B-anthracis
1446	SRR16079459	SAMN21621870	235200	A.Br.008/011	A.Br.008/011_STI_L3_KZ2	pruned 2SNPs 2-B-anthracis
1447	SRR16079460	SAMN21621869	49101	A.Br.008/011	A.Br.008/011_STI_L4_KZ79
1448	SRR16079461	SAMN21621868	54137	A.Br.008/011	A.Br.008/011_STI_L4_KZ79	redundant 36-B-anthracis
1449	SRR16079462	SAMN21621867	102384	A.Br.008/011	A.Br.008/011_STI_L4_KZ79	pruned 3SNPs 36-B-anthracis
1450	SRR16079463	SAMN21621866	90308	A.Br.008/011	A.Br.008/011_STI_L4_KZ79	pruned 3SNPs 6-B-anthracis
1451	SRR16079464	SAMN21621848	57847	A.Br.008/011	A.Br.008/011_STI_L4_KZ79	pruned 3SNPs 44-B-anthracis
1452	SRR16079465	SAMN21621865	59510	A.Br.Vollum	A.Br.Vollum	pruned 1SNP 11-B-anthracis
1453	SRR16079466	SAMN21621864	57155	A.Br.008/011	A.Br.008/011_STI_L1_KZ51	pruned 3SNPs 8-B-anthracis
1454	SRR16079467	SAMN21621863	61862	A.Br.008/011	A.Br.008/011_STI_L3_KZ2	pruned 2SNPs 2-B-anthracis
1455	SRR16079468	SAMN21621862	50031	A.Br.008/011	A.Br.008/011_STI_L1_KZ51	pruned 3SNPs 8-B-anthracis
1456	SRR16079469	SAMN21621861	64700	A.Br.008/011	A.Br.008/011_Heroin	redundant 13-B-anthracis
1457	SRR16079470	SAMN21621860	67053	A.Br.008/011	A.Br.008/011_STI_L1_KZ51	redundant 15-B-anthracis
1458	SRR16079471	SAMN21621859	53843	A.Br.008/011	A.Br.008/011_STI_L1_KZ51	pruned 3SNPs 8-B-anthracis
1459	SRR16079472	SAMN21621858	57302	A.Br.008/011	A.Br.008/011_STI_L4_KZ79	pruned 3SNPs 6-B-anthracis
1460	SRR16079473	SAMN21621857	53426	A.Br.008/011	A.Br.008/011_Heroin			X
1461	SRR16079474	SAMN21621856	63757	A.Br.008/011	A.Br.008/011_STI_L4_KZ79
1462	SRR16079475	SAMN21621847	47499	A.Br.008/011	A.Br.008/011_STI_L3_KZ2
1463	SRR16079476	SAMN21621846	56016	A.Br.008/011	A.Br.008/011_STI_L3_KZ2	pruned 2SNPs 2-B-anthracis
1464	SRR16079477	SAMN21621855	54126	A.Br.Vollum	A.Br.Vollum
1465	SRR16079478	SAMN21621854	55101	A.Br.008/011	A.Br.008/011_STI_L1_KZ51	pruned 3SNPs 8-B-anthracis
1466	SRR16079479	SAMN21621921	80146	B.Br.001/002	B.Br.001/002_Siberia			X
1467	SRR16079480	SAMN21621920	88316	B.Br.001/002	B.Br.001/002	pruned 1SNP KZ_178
1468	SRR16079481	SAMN21621919	66214	A.Br.008/011	A.Br.008/011_STI_L4_KZ79	redundant 165-B-anthracis
1469	SRR16079482	SAMN21621918	52173	A.Br.008/011	A.Br.008/011_STI_L4_KZ79
1470	SRR16079483	SAMN21621917	49877	A.Br.001/002	L4_KZ150	redundant_KZ150
1471	SRR16079484	SAMN21621916	47069	A.Br.001/002	L4_KZ150				X
1472	SRR16079485	SAMN21621853	48067	A.Br.008/011	A.Br.008/011_STI_L1_KZ51
1473	SRR16079486	SAMN21621915	52466	A.Br.008/011	A.Br.008/011_STI_L4_KZ79
1474	SRR16079487	SAMN21621914	50880	A.Br.008/011	A.Br.008/011_Tsiankovskii_L4c
1475	SRR16079488	SAMN21621913	62649	A.Br.008/011	A.Br.008/011_STI_L4_KZ79	redundant 124-B-anthracis
1476	SRR16079489	SAMN21621912	54973	A.Br.008/011	A.Br.008/011_STI_L4_KZ79
1477	SRR16079490	SAMN21621911	240804	A.Br.008/011	A.Br.008/011_Heroin
1478	SRR16079491	SAMN21621910	61383	A.Br.008/011	A.Br.008/011_Tsiankovskii_L4c	redundant_KZ128
1479	SRR16079492	SAMN21621909	75283	A.Br.008/011	A.Br.008/011_STI_L6_LP51_4Ya	pruned 1SNP 95-B-anthracis
1480	SRR16079493	SAMN21621908	53357	A.Br.008/011	A.Br.008/011_STI_L6_LP51_4Ya
1481	SRR16079494	SAMN21621907	60403	A.Br.008/011	A.Br.008/011_STI_L3_KZ2
1482	SRR16079495	SAMN21621906	61267	A.Br.008/011	A.Br.008/011_STI_L3_KZ2	redundant 94-B-anthracis
1483	SRR16079496	SAMN21621852	231592	A.Br.008/011	A.Br.008/011_STI_L4_KZ79
1484	SRR16079497	SAMN21621905	75269	A.Br.008/011	A.Br.008/011_Tsiankovskii_L4c	Kazakhstan_KZ128_group
1485	SRR16079498	SAMN21621904	235169	A.Br.008/011	A.Br.008/011_Tsiankovskii_L4c	Kazakhstan_KZ128_group
1486	SRR16079499	SAMN21621903	50709	A.Br.008/011	A.Br.008/011_Tsiankovskii_L4c	KZ128_group
1487	SRR16079500	SAMN21621902	252772	A.Br.008/011	A.Br.008/011_Tsiankovskii_L4c	Kazakhstan_KZ128_group
1488	SRR16079501	SAMN21621901	59242	A.Br.008/011	A.Br.008/011_Tsiankovskii_L4c	Kazakhstan_KZ128_group
1489	SRR16079502	SAMN21621900	48166	A.Br.008/011	A.Br.008/011_STI_L4_KZ79	pruned 3SNPs 6-B-anthracis
1490	SRR16079503	SAMN21621899	48157	A.Br.008/011	A.Br.008/011_STI_L5_KZ78
1491	SRR16079504	SAMN21621898	145911	A.Br.008/011	A.Br.008/011_STI_L4_vaccine	STI vaccine group_KZ
1492	SRR16079505	SAMN21621897	56580	A.Br.008/011	A.Br.008/011_STI_L4_KZ79
1493	SRR16079506	SAMN21621896	55263	A.Br.Ames	L1_Ames	redundant_KZ68
1494	SRR16079507	SAMN21621851	46850	A.Br.008/011	A.Br.008/011_STI_L4_KZ79
1495	SRR16079508	SAMN21621895	51063	A.Br.008/011	A.Br.008/011_STI_L3_KZ2
1496	SRR16079509	SAMN21621894	47291	A.Br.Ames	L1_Ames			X	X
1497	SRR16079510	SAMN21621893	141540	A.Br.008/011	A.Br.008/011_STI_L4_vaccine	STI vaccine group_KZ
1498	SRR16079511	SAMN21621892	51802	A.Br.008/011	A.Br.008/011_STI_L4_KZ79
1499	SRR16079512	SAMN21621891	51026	A.Br.008/011	A.Br.008/011_STI_L1_KZ51
1500	SRR16079513	SAMN21621890	60238	A.Br.008/011	A.Br.008/011_STI_L3_KZ2
1501	SRR16079514	SAMN21621889	51854	A.Br.008/011	A.Br.008/011_Heroin
1502	SRR16079515	SAMN21621888	55461	A.Br.008/011	A.Br.008/011_STI_L4_KZ79	pruned 2SNPs 41-B-anthracis
1503	SRR16079516	SAMN21621887	59042	A.Br.008/011	A.Br.008/011_STI_L4_KZ79	redundant 41-B-anthracis
1504	SRR16572037	SAMN22566405	101480	B.Br.CNEVA	B.Br.CNEVA			X					X
1505	SRR16573065	SAMN22566768	139941	B.Br.CNEVA	B.Br.CNEVA
1506	SRR1739960	SAMN03165110	58422	A.Br.WNA	A.Br.WNA
1507	SRR1739961	SAMN03165111	65187	A.Br.Vollum
1508	SRR1739962	SAMN03165112	78929	A.Br.003/004		duplicate
1509	SRR1739963	SAMN03165113	66101	A.Br.Aust94
1510	SRR1739964	SAMN03165114	64982	A.Br.Vollum		pruned_5SNPs
1511	SRR1739966	SAMN03165116	55375	A.Br.003/004
1512	SRR1739967	SAMN03165117	238938	C.Br.001				X
1513	SRR1739968	SAMN03165118	156310	A.Br.001/002	Sterne stricto sensu	Sterne group
1514	SRR1739969	SAMN03165119	55051	A.Br.Vollum
1515	SRR1739971	SAMN03165121	65553	A.Br.WNA	A.Br.WNA	duplicate
1516	SRR1739972	SAMN03165122	65145	A.Br.WNA	A.Br.WNA_Haiti_L6
1517	SRR1739973	SAMN03165123	63521	A.Br.001/002	Ortho-Sterne							X
1518	SRR1739975	SAMN03165125	78381	A.Br.Vollum
1519	SRR1739976	SAMN03165126	67407	A.Br.Vollum
1520	SRR1739977	SAMN03165127	215986	A.Br.Vollum
1521	SRR1739978	SAMN03165128	64101	A.Br.001/002	Para-Sterne	pruned 5SNPs GCA_000742875
1522	SRR1739979	SAMN03165129	62200	A.Br.001/002	Eu-Sterne							X
1523	SRR1739980	SAMN03165130	64457	A.Br.WNA	A.Br.WNA_Haiti_L1
1524	SRR1739981	SAMN03165131	56292	C.Br.001				X
1525	SRR1774151	SAMN02999504	91564	A.Br.011/009	A.Br.011/009_L3_PasteurII	duplicate
1526	SRR1776686	SAMN03201418	58986	A.Br.Ames	L1_Ames	duplicate
1527	SRR1925730	SAMN02999503	56708	A.Br.003/004
1528	SRR1925731	SAMN02999502	56929	A.Br.003/004
1529	SRR19884597	SAMN28867244	90555	A.Br.001/002	L2_Stendal	duplicate
1530	SRR19884598	SAMN28867243	91504	A.Br.001/002	L2_Stendal	duplicate
1531	SRR19884599	SAMN28867242	90068	A.Br.001/002	L2_Stendal	duplicate
1532	SRR19884600	SAMN28867241	90026	A.Br.001/002	L2_Stendal	duplicate
1533	SRR19884601	SAMN28867240	90461	A.Br.001/002	L2_Stendal	duplicate
1534	SRR19884602	SAMN28867239	90628	A.Br.001/002	L2_Stendal	duplicate
1535	SRR19884603	SAMN28867238	90452	A.Br.001/002	L2_Stendal	duplicate
1536	SRR19884604	SAMN28867237	91150	A.Br.001/002	L2_Stendal	redundant GCA_031312155
1537	SRR1993644	SAMN03012770	59473	A.Br.Vollum		redundant 2002734044
1538	SRR1999417	SAMN03569271	57248	A.Br.008/011	A.Br.008/011_Heroin
1539	SRR1999664	SAMN03565954	331058	A.Br.008/011		hypermutator isolate long_terminal_SNP_branch
1540	SRR1999665	SAMN03565955	62725	A.Br.008/011		duplicate
1541	SRR1999666	SAMN03565956	310663	A.Br.008/011		duplicate
1542	SRR1999667	SAMN03565957	154201	A.Br.008/011	A.Br.008/011_Heroin
1543	SRR1999668	SAMN03565958	67007	A.Br.008/011	A.Br.008/011_Heroin
1544	SRR1999669	SAMN03565959	86654	A.Br.008/011	A.Br.008/011_Heroin	pruned_5SNPs
1545	SRR1999670	SAMN03565960	80007	A.Br.008/011	A.Br.008/011_Heroin	redundant A4592
1546	SRR1999671	SAMN03565961	78847	A.Br.008/011	A.Br.008/011_Heroin	redundant A4592
1547	SRR1999672	SAMN03565962	80378	A.Br.008/011	A.Br.008/011_Heroin	pruned_5SNPs
1548	SRR1999673	SAMN03565963	79724	A.Br.008/011	A.Br.008/011_Heroin	redundant A4592
1549	SRR1999674	SAMN03565964	161608	A.Br.008/011	A.Br.008/011_Heroin	pruned_5SNPs
1550	SRR1999675	SAMN03565965	82682	A.Br.008/011	A.Br.008/011_Heroin	redundant A4590
1551	SRR1999676	SAMN03565966	79017	A.Br.008/011	A.Br.008/011_Heroin	pruned_5SNPs
1552	SRR1999677	SAMN03565967	80985	A.Br.008/011	A.Br.008/011_Heroin	pruned_5SNPs
1553	SRR1999678	SAMN03565968	72874	A.Br.008/011	A.Br.008/011_Heroin	pruned_5SNPs
1554	SRR1999679	SAMN03565969	77201	A.Br.008/011	A.Br.008/011_Heroin	pruned_5SNPs
1555	SRR1999680	SAMN03565970	78825	A.Br.008/011	A.Br.008/011_Heroin	redundant A4592
1556	SRR1999681	SAMN03565971	76697	A.Br.008/011	A.Br.008/011_Heroin	pruned_5SNPs
1557	SRR1999682	SAMN03565972	83886	A.Br.008/011	A.Br.008/011_Heroin	redundant A4611
1558	SRR1999683	SAMN03565973	86718	A.Br.008/011	A.Br.008/011_Heroin	redundant A4611
1559	SRR1999684	SAMN03565974	90178	A.Br.008/011	A.Br.008/011_Heroin	redundant A4611
1560	SRR1999685	SAMN03565975	79572	A.Br.008/011	A.Br.008/011_Heroin	redundant A4611
1561	SRR1999686	SAMN03565976	69103	A.Br.008/011	A.Br.008/011_Heroin
1562	SRR1999687	SAMN03565977	88750	A.Br.008/011	A.Br.008/011_Heroin	redundant A4611
1563	SRR1999688	SAMN03565978	80109	A.Br.008/011	A.Br.008/011_Heroin	redundant A4611
1564	SRR1999689	SAMN03565979	86543	A.Br.008/011	A.Br.008/011_Heroin	redudant A4602
1565	SRR1999690	SAMN03565980	81802	A.Br.008/011	A.Br.008/011_Heroin	pruned_5SNPs
1566	SRR1999691	SAMN03565981	234082	A.Br.008/011	A.Br.008/011_Heroin	redundant A4592
1567	SRR1999692	SAMN03565982	93855	A.Br.008/011	A.Br.008/011_Heroin	pruned_5SNPs
1568	SRR1999693	SAMN03565983	82902	A.Br.008/011	A.Br.008/011_Heroin	pruned_5SNPs
1569	SRR1999694	SAMN03565984	84570	A.Br.008/011	A.Br.008/011_Heroin	redundant A4604
1570	SRR1999695	SAMN03565985	80601	A.Br.008/011	A.Br.008/011_Heroin	redundant A4592
1571	SRR1999696	SAMN03565986	78869	A.Br.008/011	A.Br.008/011_Heroin	pruned_5SNPs
1572	SRR1999697	SAMN03565987	82776	A.Br.008/011	A.Br.008/011_Heroin	redundant A4592
1573	SRR1999698	SAMN03565988	81592	A.Br.008/011	A.Br.008/011_Heroin	redundant A4592
1574	SRR1999699	SAMN03565989	84046	A.Br.008/011	A.Br.008/011_Heroin	redundant A4592
1575	SRR1999700	SAMN03565990	77025	A.Br.008/011	A.Br.008/011_Heroin	pruned_5SNPs
1576	SRR1999701	SAMN03565991	77339	A.Br.008/011	A.Br.008/011_Heroin	redundant A4592
1577	SRR1999702	SAMN03565992	91140	A.Br.008/011	A.Br.008/011_Heroin	redundant A4611
1578	SRR1999703	SAMN03565993	83691	A.Br.008/011	A.Br.008/011_Heroin	redundant A4611
1579	SRR1999704	SAMN03565994	71499	A.Br.008/011	A.Br.008/011_Heroin	pruned_5SNPs
1580	SRR1999705	SAMN03565995	83933	A.Br.008/011	A.Br.008/011_Heroin	redundant A4611
1581	SRR1999706	SAMN03565996	85732	A.Br.008/011	A.Br.008/011_Heroin	pruned_5SNPs
1582	SRR1999707	SAMN03565997	79656	A.Br.008/011		duplicate
1583	SRR1999708	SAMN03565998	78016	A.Br.008/011		duplicate
1584	SRR1999709	SAMN03565999	80746	A.Br.008/011		duplicate
1585	SRR1999710	SAMN03566000	68854	A.Br.008/011	A.Br.008/011_Heroin
1586	SRR1999711	SAMN03566001	70325	A.Br.008/011	A.Br.008/011_Heroin	pruned_5SNPs
1587	SRR1999712	SAMN03566002	73127	A.Br.008/011	A.Br.008/011_Heroin	pruned_5SNPs
1588	SRR1999713	SAMN03566003	74166	A.Br.008/011	A.Br.008/011_Heroin	pruned_5SNPs
1589	SRR1999714	SAMN03566004	82147	A.Br.008/011	A.Br.008/011_Heroin	pruned_5SNPs
1590	SRR1999715	SAMN03566005	85943	A.Br.008/011	A.Br.008/011_Heroin	redundant A4592
1591	SRR1999716	SAMN03566006	93369	A.Br.008/011		duplicate
1592	SRR1999717	SAMN03566007	87366	A.Br.008/011		duplicate
1593	SRR1999718	SAMN03566008	88330	A.Br.008/011	A.Br.008/011_Heroin	pruned_5SNPs
1594	SRR1999719	SAMN03566009	78239	A.Br.008/011		duplicate
1595	SRR1999720	SAMN03566010	93065	A.Br.008/011	A.Br.008/011_Heroin	pruned_5SNPs
1596	SRR1999721	SAMN03566011	84509	A.Br.008/011	A.Br.008/011_Heroin	redundant A4585
1597	SRR1999722	SAMN03566012	82493	A.Br.008/011	A.Br.008/011_Heroin	redundant A4592
1598	SRR1999723	SAMN03566013	86020	A.Br.008/011	A.Br.008/011_Heroin	redundant A4592
1599	SRR1999724	SAMN03566014	78095	A.Br.008/011	A.Br.008/011_Heroin	redundant A4592
1600	SRR1999725	SAMN03566015	82803	A.Br.008/011	A.Br.008/011_Heroin	pruned_5SNPs
1601	SRR1999726	SAMN03566016	84512	A.Br.008/011	A.Br.008/011_Heroin	redundant A4611
1602	SRR1999727	SAMN03566017	87122	A.Br.008/011	A.Br.008/011_Heroin	redundant A4592
1603	SRR2071843	SAMN03757454	59297	A.Br.Aust94
1604	SRR2071845	SAMN03757455	57166	A.Br.008/011	A.Br.008/011_STI_L2
1605	SRR2071849	SAMN03757456	59147	A.Br.Aust94
1606	SRR2071854	SAMN03757457	55211	A.Br.011/009	A.Br.011/009_L2_Pollino
1607	SRR2071866	SAMN03757458	73300	A.Br.Aust94
1608	SRR2071869	SAMN03757459	69065	A.Br.008/011	A.Br.008/011_Tsiankovskii_L4b
1609	SRR2071872	SAMN03757460	56108	A.Br.Vollum
1610	SRR2071881	SAMN03757461	64450	A.Br.003/004
1611	SRR2071886	SAMN03757453	67042	A.Br.008/011	A.Br.008/011_Heroin
1612	SRR2075979	SAMN03790787	81297	A.Br.011/009	A.Br.011/009_L2_A3802	redundant Scotland_485
1613	SRR2094245	SAMN03790788	75560	A.Br.011/009	A.Br.011/009_L2_A3802	pruned 1 SNP SRR2094264
1614	SRR2094250	SAMN03790790	85109	A.Br.011/009	A.Br.011/009_L2_A3802
1615	SRR2094253	SAMN03790789	97170	A.Br.011/009	A.Br.011/009_L2_A3802	redundant SRR2094245
1616	SRR2094254	SAMN03790791	92003	A.Br.011/009	A.Br.011/009_L2_A3802	redundant Scotland_485
1617	SRR2094255	SAMN03790792	92951	A.Br.011/009	A.Br.011/009_L2_A3802	redundant Scotland_485
1618	SRR2094256	SAMN03790793	87482	A.Br.011/009	A.Br.011/009_L2_A3802	redundant Scotland_485
1619	SRR2094257	SAMN03790795	76591	A.Br.011/009	A.Br.011/009_L2_A3802	pruned 1SNP SRR2094264
1620	SRR2094258	SAMN03790794	84212	A.Br.011/009	A.Br.011/009_L2_A3802	redundant Scotland_485
1621	SRR2094259	SAMN03790796	88740	A.Br.011/009	A.Br.011/009_L2_A3802	redundant Scotland_485
1622	SRR2094261	SAMN03790797	82228	A.Br.011/009	A.Br.011/009_L2_A3802	redundant Scotland_485
1623	SRR2094262	SAMN03790799	75482	A.Br.011/009	A.Br.011/009_L2_A3802	redundant Scotland_485
1624	SRR2094263	SAMN03790798	76501	A.Br.011/009	A.Br.011/009_L2_A3802	redundant Scotland_485
1625	SRR2094264	SAMN03790800	71578	A.Br.011/009	A.Br.011/009_L2_A3802
1626	SRR2094265	SAMN03790802	222047	A.Br.011/009	A.Br.011/009_L2_A3802	redundant SRR2094271
1627	SRR2094266	SAMN03790801	81386	A.Br.011/009	A.Br.011/009_L2_A3802
1628	SRR2094267	SAMN03790804	171245	A.Br.011/009	A.Br.011/009_L2_A3802	pruned 3SNPs SRR2094250
1629	SRR2094268	SAMN03790803	90102	A.Br.011/009	A.Br.011/009_L2_A3802	redundant SRR2094271
1630	SRR2094269	SAMN03790805	82433	A.Br.011/009	A.Br.011/009_L2_A3802
1631	SRR2094270	SAMN03790806	172361	A.Br.011/009	A.Br.011/009_L2_A3802	pruned 2SNPs SRR2094271
1632	SRR2094271	SAMN03790807	73057	A.Br.011/009	A.Br.011/009_L2_A3802
1633	SRR2094272	SAMN03790808	78168	A.Br.011/009	A.Br.011/009_L2_A3802	redundant SRR2094271
1634	SRR2094273	SAMN03790809	169984	A.Br.011/009	A.Br.011/009_L2_A3802	redundant SRR2094271
1635	SRR2133443	SAMN03862112	56209	A.Br.001/002	L1_Ames				X
1636	SRR2133444	SAMN03862113	78739	A.Br.005/006		pruned 5SNPs DRR118319
1637	SRR21383876	SAMN30617568	157487		A.Br.011/009_L2_A3802
1638	SRR2145877	SAMN02736984	238900	C.Br.001		duplicate
1639	SRR2145878	SAMN02736984	4347991	C.Br.001		duplicate
1640	SRR2155521	SAMN03202901	75044	A.Br.WNA	A.Br.WNA	duplicate
1641	SRR2155541	SAMN03010432	61113	A.Br.008/011	A.Br.008/011_Heroin
1642	SRR2155543	SAMN03024436	268807	A.Br.008/011	A.Br.008/011_PasteurI
1643	SRR2155549	SAMN03010430	161030	A.Br.008/011	A.Br.008/011_Heroin	duplicate
1644	SRR2155551	SAMN03174509	67004	C.Br.001		duplicate
1645	SRR2157024	SAMN03010431	169247	A.Br.001/002	Sterne stricto sensu	duplicate
1646	SRR2157175	SAMN03092715	156240	A.Br.003/004		duplicate
1647	SRR2157176	SAMN03092715	244467	A.Br.003/004		duplicate
1648	SRR2164194	SAMN03092715	244467	A.Br.003/004		duplicate
1649	SRR2164197	SAMN03174509	67004	C.Br.001		duplicate
1650	SRR2174561	SAMN03010433	63237	A.Br.Vollum		duplicate
1651	SRR2174564	SAMN03010427	76524	B.Br.001/002	B.Br.001/002
1652	SRR2175366	SAMN03010426	71479	A.Br.003/004		duplicate
1653	SRR2182195	SAMN02732407	270323	A.Br.008/011		duplicate
1654	SRR21851310	SAMN31227707	319000	A.Br.001/002	Sterne stricto sensu	duplicate biosample, Sterne group
1655	SRR21851311	SAMN31227706	418242	A.Br.001/002	Sterne stricto sensu	duplicate biosample, Sterne group
1656	SRR21851313	SAMN31227705	319985	A.Br.001/002	Sterne stricto sensu	duplicate biosample, Sterne group
1657	SRR21851314	SAMN31227704	284949	A.Br.001/002	Sterne stricto sensu	Sterne group
1658	SRR21851315	SAMN31227703	362703	A.Br.001/002	Sterne stricto sensu	duplicate biosample, Sterne group
1659	SRR21851316	SAMN31227702	464665	A.Br.001/002	Sterne stricto sensu	duplicate biosample, Sterne group
1660	SRR21851317	SAMN31227701	424746	A.Br.001/002	Sterne stricto sensu	duplicate biosample, Sterne group
1661	SRR21851318	SAMN31227700	505123	A.Br.001/002	Sterne stricto sensu	duplicate biosample, Sterne group
1662	SRR21851319	SAMN31227699	466060	A.Br.001/002	Sterne stricto sensu	duplicate biosample, Sterne group
1663	SRR21851320	SAMN31227698	351713	A.Br.001/002	Sterne stricto sensu	Sterne group
1664	SRR21851321	SAMN31227697	385902	A.Br.001/002	Sterne stricto sensu	duplicate biosample, Sterne group
1665	SRR22013160	SAMN31414947	1601683			poor cover
1666	SRR22858930	SAMN32358971	97570	A.Br.Aust94		duplicate
1667	SRR22858931	SAMN32358970	97098	A.Br.Aust94		duplicate
1668	SRR22858932	SAMN32358969	97714	A.Br.Aust94		duplicate
1669	SRR22858933	SAMN32358968	97474	A.Br.Aust94		duplicate
1670	SRR22858934	SAMN32358967	100233	A.Br.Aust94		duplicate
1671	SRR22858935	SAMN32358966	97572	A.Br.Aust94		duplicate
1672	SRR22858936	SAMN32358997	98433	A.Br.Aust94		duplicate
1673	SRR22858937	SAMN32358996	98542	A.Br.Aust94		duplicate
1674	SRR22858938	SAMN32358995	97478	A.Br.Aust94		duplicate
1675	SRR22858939	SAMN32358994	96643	A.Br.Aust94		duplicate
1676	SRR22858940	SAMN32358993	97461	A.Br.Aust94		duplicate
1677	SRR22858941	SAMN32358992	96469	A.Br.Aust94		duplicate
1678	SRR22858942	SAMN32358965	96862	A.Br.Aust94		duplicate
1679	SRR22858943	SAMN32358991	96585	A.Br.Aust94		duplicate
1680	SRR22858944	SAMN32358990	96579	A.Br.Aust94		duplicate
1681	SRR22858945	SAMN32358989	101747	A.Br.Aust94		duplicate
1682	SRR22858946	SAMN32358988	96934	A.Br.Aust94		duplicate
1683	SRR22858947	SAMN32358987	97223	A.Br.Aust94		duplicate
1684	SRR22858948	SAMN32358986	96493	A.Br.Aust94		duplicate
1685	SRR22858949	SAMN32358985	96974	A.Br.Aust94		duplicate
1686	SRR22858950	SAMN32358984	96606	A.Br.Aust94		duplicate
1687	SRR22858951	SAMN32358983	101225	A.Br.Aust94		duplicate
1688	SRR22858952	SAMN32358982	100028	A.Br.Aust94		duplicate
1689	SRR22858953	SAMN32358964	97331	A.Br.Aust94		duplicate
1690	SRR22858954	SAMN32358981	96608	A.Br.Aust94		duplicate
1691	SRR22858955	SAMN32358980	100355	A.Br.Aust94		duplicate
1692	SRR22858956	SAMN32358979	97294	A.Br.Aust94		duplicate
1693	SRR22858957	SAMN32358978	97031	A.Br.Aust94		duplicate
1694	SRR22858958	SAMN32358977	97508	A.Br.Aust94		duplicate
1695	SRR22858960	SAMN32358975	96370	A.Br.Aust94		duplicate
1696	SRR22858961	SAMN32358974	97217	A.Br.Aust94		duplicate
1697	SRR22858962	SAMN32358973	96806	A.Br.Aust94		duplicate
1698	SRR22858963	SAMN32358972	97192	A.Br.Aust94		duplicate
1699	SRR22858964	SAMN32358963	96439	A.Br.Aust94		duplicate
1700	SRR22858965	SAMN32358962	97938	A.Br.Aust94		duplicate
1701	SRR22986582	SAMN32577542	86181	A.Br.003/004
1702	SRR23049417	SAMN32614614	101405	A.Br.005/006		duplicate
1703	SRR23283389	SAMN32614605	101528	A.Br.005/006		duplicate
1704	SRR23283390	SAMN32614606	102426	A.Br.005/006		duplicate
1705	SRR23283391	SAMN32614607	101562	A.Br.005/006		duplicate
1706	SRR23283392	SAMN32614608	100930	A.Br.005/006		duplicate
1707	SRR23283393	SAMN32614609	102038	A.Br.005/006		duplicate
1708	SRR23283394	SAMN32614610	102659	A.Br.005/006		duplicate
1709	SRR23283395	SAMN32614611	102705	A.Br.005/006		duplicate
1710	SRR23283396	SAMN32614612	104739	A.Br.005/006		pruned 1SNP GCA_029694185
1711	SRR23283397	SAMN32614613	101911	A.Br.005/006		duplicate
1712	SRR23300166	SAMN32614596	130708	A.Br.005/006		duplicate biosample, pruned 5SNPs GCA_029693245
1713	SRR23300167	SAMN32614597	102844	A.Br.005/006		duplicate
1714	SRR23300168	SAMN32614598	104066	A.Br.005/006		duplicate
1715	SRR23300169	SAMN32614599	115807	A.Br.005/006		redundant GCA_029694205
1716	SRR23300170	SAMN32614600	102615	A.Br.005/006		duplicate biosample, pruned 1SNP GCA_029694205
1717	SRR23300171	SAMN32614601	104416	A.Br.005/006		duplicate
1718	SRR23300172	SAMN32614602	101486	A.Br.005/006		duplicate
1719	SRR23300173	SAMN32614603	101836	A.Br.005/006		duplicate
1720	SRR23300174	SAMN32614604	105675	A.Br.005/006		duplicate
1721	SRR23300987	SAMN33005093	99533	A.Br.011/009	A.Br.011/009_L2	duplicate
1722	SRR23300988	SAMN33005092	97837	A.Br.011/009	A.Br.011/009_L2	duplicate
1723	SRR23300989	SAMN33005091	103089	A.Br.011/009	A.Br.011/009_L2	duplicate
1724	SRR23300990	SAMN33005090	99855	A.Br.011/009	A.Br.011/009_L2	duplicate
1725	SRR23300991	SAMN33005089	98220	A.Br.011/009	A.Br.011/009_L2	duplicate
1726	SRR23300992	SAMN33005088	95457	A.Br.011/009	A.Br.011/009_L2	duplicate
1727	SRR23300993	SAMN33005087	131891	A.Br.011/009	A.Br.011/009_L2	redundant SRR23300999
1728	SRR23300994	SAMN33005112	96978	A.Br.011/009	A.Br.011/009_L2	duplicate
1729	SRR23300995	SAMN33005111	99326	A.Br.011/009	A.Br.011/009_L2	duplicate
1730	SRR23300996	SAMN33005110	97984	A.Br.011/009	A.Br.011/009_L2	duplicate
1731	SRR23300997	SAMN33005109	105141	A.Br.011/009	A.Br.011/009_L2	duplicate
1732	SRR23300998	SAMN33005108	99526	A.Br.011/009	A.Br.011/009_L2	duplicate
1733	SRR23300999	SAMN33005107	96171	A.Br.011/009	A.Br.011/009_L2	duplicate
1734	SRR23301000	SAMN33005106	96527	A.Br.011/009	A.Br.011/009_L2	duplicate
1735	SRR23301001	SAMN33005105	94963	A.Br.011/009	A.Br.011/009_L2	pruned 1SNP GCA_029692245
1736	SRR23301002	SAMN33005104	407097	A.Br.011/009	A.Br.011/009_L2	redundant SRR23300996
1737	SRR23301003	SAMN33005086	101793	A.Br.011/009	A.Br.011/009_L2	duplicate
1738	SRR23301004	SAMN33005103	164457	A.Br.011/009	A.Br.011/009_L2	pruned 4SNPs SRR23301001
1739	SRR23301005	SAMN33005102	120746	A.Br.011/009	A.Br.011/009_L2	redundant SRR23300999
1740	SRR23301006	SAMN33005101	103341	A.Br.011/009	A.Br.011/009_L2	duplicate
1741	SRR23301007	SAMN33005100	373037	A.Br.011/009	A.Br.011/009_L2	redundant SRR23300996
1742	SRR23301008	SAMN33005099	137180	A.Br.011/009	A.Br.011/009_L2	duplicate
1743	SRR23301009	SAMN33005098	124932	A.Br.011/009	A.Br.011/009_L2	redundant SRR23300996
1744	SRR23301010	SAMN33005097	425056	A.Br.011/009	A.Br.011/009_L2	redundant SRR23300996
1745	SRR23301011	SAMN33005096	186968	A.Br.011/009	A.Br.011/009_L2	pruned 4SNPs SRR23301001
1746	SRR23301012	SAMN33005095	131256	A.Br.011/009	A.Br.011/009_L2	pruned 4SNPs SRR23301001
1747	SRR23301013	SAMN33005094	96278	A.Br.011/009	A.Br.011/009_L2	duplicate
1748	SRR23301014	SAMN33005085	96639	A.Br.011/009	A.Br.011/009_L2	duplicate
1749	SRR23301015	SAMN33005084	109800	A.Br.011/009	A.Br.011/009_L4	duplicate
1750	SRR23314696	SAMN32614586	105837	A.Br.005/006		duplicate biosample, redundant SRR23314697
1751	SRR23314697	SAMN32614587	100755	A.Br.005/006		duplicate biosample, pruned 7 SNPs ERR6097447
1752	SRR23314698	SAMN32614588	105152	A.Br.005/006		duplicate
1753	SRR23314699	SAMN32614589	101680	A.Br.005/006		duplicate
1754	SRR23314700	SAMN32614590	104128	A.Br.005/006		duplicate
1755	SRR23314701	SAMN32614591	101339	A.Br.005/006		duplicate
1756	SRR23314702	SAMN32614592	103396	A.Br.005/006		duplicate biosample, redundant SRR23314697
1757	SRR23314703	SAMN32614593	108180	A.Br.005/006		duplicate biosample, redundant SRR23314697
1758	SRR23314704	SAMN32614594	107188	A.Br.005/006		duplicate
1759	SRR23314705	SAMN32614595	206141	A.Br.005/006		duplicate
1760	SRR23330161	SAMN32614578	101577	A.Br.005/006		duplicate
1761	SRR23330162	SAMN32614579	101830	A.Br.005/006		duplicate
1762	SRR23330163	SAMN32614580	280469	A.Br.005/006		pruned 2SNPs GCA_029693045
1763	SRR23330164	SAMN32614581	102571	A.Br.005/006		duplicate
1764	SRR23330165	SAMN32614582	101440	A.Br.005/006		duplicate
1765	SRR23330166	SAMN32614583	109047	A.Br.005/006		redundant GCA_029692985
1766	SRR23330167	SAMN32614584	101474	A.Br.005/006		duplicate
1767	SRR23330168	SAMN32614585	101733	A.Br.005/006		duplicate
1768	SRR23346836	SAMN32614570	102905	A.Br.005/006		duplicate
1769	SRR23346837	SAMN32614571	102143	A.Br.005/006		duplicate
1770	SRR23346838	SAMN32614572	103107	A.Br.005/006		duplicate
1771	SRR23346839	SAMN32614573	101674	A.Br.005/006		duplicate
1772	SRR23346840	SAMN32614574	103737	A.Br.005/006		duplicate
1773	SRR23346841	SAMN32614575	102329	A.Br.005/006		duplicate
1774	SRR23346842	SAMN32614576	104294	A.Br.005/006		duplicate
1775	SRR23346843	SAMN32614577	102056	A.Br.005/006		duplicate
1776	SRR23360398	SAMN32614565	102134	A.Br.005/006		duplicate
1777	SRR23360399	SAMN32614566	102752	A.Br.005/006		duplicate
1778	SRR23360400	SAMN32614567	102463	A.Br.005/006		duplicate
1779	SRR23360401	SAMN32614568	101702	A.Br.005/006		duplicate
1780	SRR23360402	SAMN32614569	101823	A.Br.005/006		duplicate
1781	SRR2339125	SAMN04033046	82282	B.Br.001/002	B.Br.001/002
1782	SRR2339184	SAMN04033047	64477	A.Br.Aust94
1783	SRR2339213	SAMN04033056	64391	A.Br.WNA	A.Br.WNA_Haiti_L2
1784	SRR2339241	SAMN04033146	71892	A.Br.Vollum
1785	SRR2339291	SAMN04033147	86384	A.Br.Vollum
1786	SRR2339356	SAMN04033148	63178	A.Br.Vollum
1787	SRR2339381	SAMN04033149	87028	A.Br.WNA	A.Br.WNA_Haiti_L4
1788	SRR2339406	SAMN04033150	61745	A.Br.Vollum
1789	SRR2339493	SAMN04033151	57913	A.Br.WNA	A.Br.WNA_Haiti_L3
1790	SRR2339516	SAMN04033152	69404	A.Br.WNA	A.Br.WNA_Haiti_L3
1791	SRR2339549	SAMN04033153	76925	A.Br.Vollum
1792	SRR2339584	SAMN04033154	55354	A.Br.Vollum
1793	SRR2339613	SAMN04033155	57567	A.Br.Vollum
1794	SRR2339614	SAMN04033057	62371	A.Br.WNA	A.Br.WNA
1795	SRR2339615	SAMN04033156	59471	A.Br.Vollum
1796	SRR2339616	SAMN04033157	58897	A.Br.Vollum
1797	SRR2339617	SAMN04033158	69754	A.Br.Vollum
1798	SRR2339618	SAMN04033159	53945	A.Br.Vollum
1799	SRR2339619	SAMN04033160	91085	A.Br.WNA	A.Br.WNA_Haiti_L4
1800	SRR2339620	SAMN04033058	65562	A.Br.WNA	A.Br.WNA_Haiti_L3
1801	SRR2339621	SAMN04033059	76652	A.Br.WNA	A.Br.WNA_Haiti_L1
1802	SRR2339622	SAMN04033060	64638	A.Br.WNA	A.Br.WNA	duplicate
1803	SRR2339623	SAMN04033061	63154	A.Br.WNA	A.Br.WNA
1804	SRR2339624	SAMN04033062	117760	A.Br.Aust94
1805	SRR2339625	SAMN04033063	61863	A.Br.WNA	A.Br.WNA_Haiti_L3
1806	SRR2339626	SAMN04033064	62668	A.Br.Vollum
1807	SRR2339627	SAMN04033065	64106	A.Br.WNA	A.Br.WNA
1808	SRR2339628		62195	A.Br.Vollum
1809	SRR2339629	SAMN04033066	61614	A.Br.Vollum
1810	SRR2339630	SAMN04033067	62344	A.Br.Vollum
1811	SRR2339631	SAMN04033068	61280	A.Br.Vollum
1812	SRR2339632	SAMN04033069	66769	A.Br.003/004		pruned 4 SNPs SRR1925731
1813	SRR2339633	SAMN04033070	75027	A.Br.008/011	A.Br.008/011_Heroin
1814	SRR2339634	SAMN04033071	330732	A.Br.Vollum
1815	SRR2339635	SAMN04033072	78003	A.Br.003/004		pruned 2SNPs SRR5811002
1816	SRR2339636	SAMN04033073	77063	B.Br.001/002	B.Br.001/002
1817	SRR2339637	SAMN04033074	63389	A.Br.003/004
1818	SRR2339638	SAMN04033075	65769	A.Br.Vollum
1819	SRR2339639	SAMN04033049	61081	A.Br.Aust94
1820	SRR2339640	SAMN04033076	62787	A.Br.Vollum
1821	SRR2339641	SAMN04033077	62415	A.Br.Vollum
1822	SRR2339642	SAMN04033078	61997	A.Br.Vollum		redundant 2002013181
1823	SRR2339643	SAMN04033079	64951	A.Br.Aust94		pruned 8SNPs SRR2340230
1824	SRR2339644	SAMN04033080	61605	A.Br.Vollum
1825	SRR2339645	SAMN04033081	64980	A.Br.Vollum
1826	SRR2339647	SAMN04033082	61303	A.Br.Vollum
1827	SRR2339648	SAMN04033083	61248	A.Br.Vollum
1828	SRR2339651	SAMN04033084	61531	A.Br.Vollum
1829	SRR2339652	SAMN04033085	60912	A.Br.Vollum
1830	SRR2339653	SAMN04033050	62201	A.Br.008/011	A.Br.008/011_Heroin
1831	SRR2339676	SAMN04033086	60763	A.Br.Vollum
1832	SRR2339728	SAMN04033087	60454	A.Br.Vollum
1833	SRR2339757	SAMN04033088	63627	A.Br.Vollum
1834	SRR2339823	SAMN04033089	63811	A.Br.Vollum
1835	SRR2339898	SAMN04033090	62955	A.Br.Aust94
1836	SRR2339940	SAMN04033091	61515	A.Br.Vollum
1837	SRR2339961	SAMN04033092	61498	A.Br.Vollum
1838	SRR2340010	SAMN04033093	61781	A.Br.Vollum		pruned 13SNPs SRR2340171
1839	SRR2340041	SAMN04033094	69750	A.Br.Vollum
1840	SRR2340073	SAMN04033095	62630	A.Br.Vollum		pruned 13SNPs SRR2340171
1841	SRR2340119	SAMN04033051	63033	A.Br.WNA	A.Br.WNA_Haiti_L1
1842	SRR2340171	SAMN04033096	61402	A.Br.Vollum
1843	SRR2340230	SAMN04033097	64156	A.Br.Aust94
1844	SRR2340252	SAMN04033098	62532	A.Br.Aust94
1845	SRR2340304	SAMN04033099	91762	A.Br.Aust94
1846	SRR2340305	SAMN04033100	106199	B.Br.001/002	B.Br.001/002
1847	SRR2340349	SAMN04033101	61930	A.Br.Vollum		pruned 13SNPs SRR2340171
1848	SRR2340350	SAMN04033102	61340	A.Br.Vollum
1849	SRR2340435	SAMN04033103	61596	A.Br.Vollum
1850	SRR2340460	SAMN04033104	69407	A.Br.WNA	A.Br.WNA
1851	SRR2340461	SAMN04033105	62854	A.Br.Vollum
1852	SRR2340462	SAMN04033052	62077	A.Br.WNA	A.Br.WNA_Haiti_L7
1853	SRR2340463	SAMN04033106	62275	A.Br.Vollum
1854	SRR2340464	SAMN04033107	75866	A.Br.Vollum
1855	SRR2340465	SAMN04033108	61512	A.Br.Vollum
1856	SRR2340466	SAMN04033109	68561	A.Br.WNA	A.Br.WNA_Haiti_L8
1857	SRR2340467	SAMN04033110	61766	A.Br.WNA	A.Br.WNA
1858	SRR2340468	SAMN04033111	62360	A.Br.Vollum
1859	SRR2340469	SAMN04033112	61975	A.Br.Vollum
1860	SRR2340470	SAMN04033113	61819	A.Br.Vollum
1861	SRR2340471	SAMN04033114	61487	A.Br.Vollum
1862	SRR2340472	SAMN04033115	61286	A.Br.Vollum
1863	SRR2340474	SAMN04033116	63455	A.Br.Vollum		pruned 13SNPs SRR2340171
1864	SRR2340475	SAMN04033117	62123	A.Br.Vollum
1865	SRR2340476	SAMN04033118	62130	A.Br.Vollum
1866	SRR2340477	SAMN04033119	61134	A.Br.Vollum
1867	SRR2340478	SAMN04033120	85903	A.Br.Vollum
1868	SRR2340479	SAMN04033121	67053	A.Br.Vollum
1869	SRR2340480	SAMN04033122	62297	A.Br.Aust94
1870	SRR2340481	SAMN04033123	61891	A.Br.Vollum
1871	SRR2340482	SAMN04033124	63317	A.Br.Vollum
1872	SRR2340483	SAMN04033125	63247	A.Br.Vollum
1873	SRR2340484	SAMN04033054	61843	A.Br.WNA	A.Br.WNA_Haiti_L4
1874	SRR2340485	SAMN04033126	1153169	A.Br.Vollum		poor cover
1875	SRR2340486	SAMN04033127	63121	A.Br.Vollum
1876	SRR2340487	SAMN04033128	76116	A.Br.Vollum
1877	SRR2340488	SAMN04033129	62656	A.Br.Vollum
1878	SRR2340489	SAMN04033130	69246	A.Br.Vollum
1879	SRR2340490	SAMN04033131	71013	A.Br.WNA	A.Br.WNA	pruned 7SNPs SRR5810985
1880	SRR2340491	SAMN04033132	61928	A.Br.Vollum
1881	SRR2340492	SAMN04033133	75052	A.Br.Vollum
1882	SRR2340505	SAMN04033134	68392	A.Br.Vollum		pruned 9SNPs SRR2339641
1883	SRR2340513	SAMN04033135	55422	A.Br.Vollum
1884	SRR2340514	SAMN04033055	62816	A.Br.WNA	A.Br.WNA_Haiti_L3
1885	SRR2340624	SAMN04033136	56055	A.Br.Vollum				X
1886	SRR2340670	SAMN04033137	70416	A.Br.Vollum
1887	SRR2340697	SAMN04033138	70874	A.Br.Vollum
1888	SRR2340730	SAMN04033139	67234	A.Br.Vollum		pruned 13SNPs SRR2340171
1889	SRR2340803	SAMN04033140	55155	A.Br.Vollum
1890	SRR2340857	SAMN04033141	67472	A.Br.Vollum
1891	SRR2340858	SAMN04033142	71512	A.Br.WNA	A.Br.WNA
1892	SRR2340910	SAMN04033143	73338	A.Br.Vollum
1893	SRR2340969	SAMN04033144	67517	A.Br.Vollum
1894	SRR2340986	SAMN04033145	70864	A.Br.Vollum
1895	SRR23951839	SAMN13164743	725844	A.Br.011/009		duplicate biosample, poor cover use combined dataset
1896	SRR23951840	SAMN13164735	513711	A.Br.011/009		duplicate biosample, poor cover use combined dataset
1897	SRR24728079	SAMN35356483	156952	A.Br.011/009	A.Br.011/009_L3_PasteurII	redundant DRR166485
1898	SRR24728080	SAMN35356482	211791	A.Br.011/009	A.Br.011/009_L3_PasteurII	duplicate biosample, redundant DRR166485
1899	SRR24728081	SAMN35356481	152867	A.Br.011/009	A.Br.011/009_L3_PasteurII	duplicate biosample, redundant DRR166485
1900	SRR24728082	SAMN35356480	182338	A.Br.011/009	A.Br.011/009_L3_PasteurII	duplicate biosample, redundant DRR166485
1901	SRR24728083	SAMN35356479	214388	A.Br.011/009	A.Br.011/009_L3_PasteurII	redundant DRR166485
1902	SRR24728084	SAMN35356478	210163	A.Br.011/009	A.Br.011/009_L3_PasteurII	duplicate biosample, redundant DRR166485
1903	SRR24728085	SAMN35356477	140316	A.Br.011/009	A.Br.011/009_L3_PasteurII	duplicate biosample, pruned 2SNPs DRR166485
1904	SRR24728086	SAMN35356496	119988	A.Br.001/002	L3_A0937	redundant SRR24728094
1905	SRR24728087	SAMN35356495	185350	A.Br.001/002	L3_A0937	redundant SRR24728094
1906	SRR24728088	SAMN35356494	238574	A.Br.001/002	L3_A0937	redundant SRR24728094
1907	SRR24728089	SAMN35356476	238715	A.Br.001/002	L6_Han	pruned 4SNPs GCF_000512835
1908	SRR24728090	SAMN35356493	101972	A.Br.001/002	L3_A0937	duplicate
1909	SRR24728091	SAMN35356492	96567	A.Br.001/002	L3_A0937	redundant SRR24728094
1910	SRR24728092	SAMN35356491	95543	A.Br.001/002	L3_A0937	duplicate
1911	SRR24728093	SAMN35356490	104926	A.Br.001/002	L3_A0937	duplicate
1912	SRR24728094	SAMN35356489	93264	A.Br.001/002	L3_A0937	duplicate
1913	SRR24728095	SAMN35356488	142145	A.Br.011/009	A.Br.011/009_L3_PasteurII	duplicate biosample, redundant DRR166485
1914	SRR24728096	SAMN35356487	132309	A.Br.011/009	A.Br.011/009_L3_PasteurII	duplicate biosample, redundant DRR166485
1915	SRR24728097	SAMN35356486	144318	A.Br.011/009	A.Br.011/009_L3_PasteurII	duplicate biosample, redundant DRR166485
1916	SRR24728098	SAMN35356485	137389	A.Br.011/009	A.Br.011/009_L3_PasteurII	duplicate biosample, redundant DRR166485
1917	SRR24728099	SAMN35356484	137067	A.Br.011/009	A.Br.011/009_L3_PasteurII	duplicate biosample, redundant DRR166485
1918	SRR24728100	SAMN35356475	195412	A.Br.001/002	L6_Han	pruned 4SNPs GCF_000512835
1919	SRR24728101	SAMN35356474	92961	A.Br.001/002	L6_Han	pruned 4SNPs GCF_000512835
1920	SRR25396160	SAMN36691867	404187	A.Br.001/002	L1_Ames				X
1921	SRR25396161	SAMN36691866	119810	A.Br.005/007				X					X
1922	SRR25396162	SAMN36691868	94079	A.Br.001/002	L1_Ames				X
1923	SRR25780253	SAMN37179244	170136	B.Br.CNEVA	B.Br.CNEVA			X
1924	SRR25780254	SAMN37179243	181008	A.Br.008/011	A.Br.008/011_Tsiankovskii_L4b	duplicate
1925	SRR25780255	SAMN37179242	181784	A.Br.008/011	A.Br.008/011_Tsiankovskii_L4b
1926	SRR25780256	SAMN37179241	169282	A.Br.008/011	A.Br.008/011_Tsiankovskii_L4b
1927	SRR25780257	SAMN37179240	80528	A.Br.008/011	A.Br.008/011_Tsiankovskii_L4b
1928	SRR25780258	SAMN37179239	194935	A.Br.008/011	A.Br.008/011_Tsiankovskii_L4b
1929	SRR25780259	SAMN37179238	104138	A.Br.008/011	A.Br.008/011_STI_L6_LP51_4Ya
1930	SRR2578026	SAMN37179245	220779	B.Br.001/002	B.Br.001/002_Siberia
1931	SRR25780260	SAMN37179237	50371	A.Br.001/002	L2_Stendal				X	X
1932	SRR25780261	SAMN37179249	113420	B.Br.CNEVA	B.Br.CNEVA
1933	SRR25780262	SAMN37179248	68696	A.Br.001/002	L7_Bac5			X	X			X
1934	SRR25780263	SAMN37179247	337191	A.Br.008/011	A.Br.008/011_Tsiankovskii_L4c
1935	SRR25780264	SAMN37179246	165021	A.Br.Ames	L1_Ames				X
1936	SRR25780266	SAMN37179236	101464	A.Br.001/002	L8_34(738)	duplicate
1937	SRR25780267	SAMN37179235	57722	A.Br.001/002	L7_Bac5				X
1938	SRR26136627	SAMN37499000	91927	A.Br.001/002	L6_Han	duplicate
1939	SRR26345771	SAMN37757669	165205	A.Br.008/011	A.Br.008/011_Heroin
1940	SRR26345772	SAMN37757668	371122	A.Br.WNA		duplicate
1941	SRR27608171	SAMN38634750	458809	A.Br.003/004		duplicate biosample, poor cover
1942	SRR27608172	SAMN38634751	113498	A.Br.003/004		duplicate biosample		X
1943	SRR27608173	SAMN38634752	101839	A.Br.003/004
1944	SRR27608174	SAMN38634753	622379	A.Br.003/004		duplicate biosample, poor cover
1945	SRR27945543	SAMN39913524	100136	A.Br.005/006
1946	SRR27945551	SAMN39913539	102365	A.Br.005/006
1947	SRR28019344	SAMN39999256	98357	A.Br.008/011	A.Br.008/011_Tsiankovskii_L4a	duplicate
1948	SRR28037805	SAMN39999450	188270	A.Br.001/002	Sterne stricto sensu	duplicate biosample, Sterne group
1949	SRR28333176	SAMN40441546	187680	A.Br.001/002	Sterne stricto sensu	Sterne group
1950	SRR28333177	SAMN40441545	187146	A.Br.001/002	Sterne stricto sensu	Sterne group
1951	SRR28339979	SAMN40399311	186229	A.Br.001/002	Sterne stricto sensu	duplicate biosample, redundant PasteurI
1952	SRR28339980	SAMN40399310	186234	A.Br.001/002	Sterne stricto sensu	duplicate biosample, Sterne group
1953	SRR28339981	SAMN40399309	192049	A.Br.001/002	Sterne stricto sensu	duplicate biosample, Sterne group
1954	SRR28339982	SAMN40399308	186381	A.Br.001/002	Sterne stricto sensu	duplicate biosample, Sterne group
1955	SRR28339983	SAMN40399307	186121	A.Br.001/002	Sterne stricto sensu	duplicate biosample, Sterne group
1956	SRR28339984	SAMN40399306	186208	A.Br.001/002	Sterne stricto sensu	duplicate biosample, Sterne group
1957	SRR2891675	SAMN03202901	75044	A.Br.WNA	A.Br.WNA	duplicate
1958	SRR28986709	SAMN41316980	99551	A.Br.008/011	A.Br.008/011_Heroin	pruned 1SNP SRR28986710
1959	SRR28986710	SAMN41316979	98458	A.Br.008/011	A.Br.008/011_Heroin
1960	SRR28986712	SAMN41316977	93496	A.Br.008/011	A.Br.008/011_Heroin
1961	SRR28986713	SAMN41316976	187552	A.Br.008/011	A.Br.008/011_Heroin
1962	SRR29069493	SAMN41438188	103009	A.Br.Aust94
1963	SRR29069494	SAMN41438187	114854	A.Br.005/006
1964	SRR29069495	SAMN41438186	194434	A.Br.005/006
1965	SRR29069496	SAMN41438185	403314	A.Br.005/006
1966	SRR29139322	SAMN41502575	93000	A.Br.008/011	A.Br.008/011_Heroin
1967	SRR29139323	SAMN41502574	97356	A.Br.008/011	A.Br.008/011_Heroin
1968	SRR29660463	SAMN42186656	185147	A.Br.001/002	Sterne stricto sensu	duplicate
1969	SRR2968133	SAMN04283839	576182	A.Br.Aust94		poor cover
1970	SRR2968134	SAMN04283795	106426	B.Br.001/002	B.Br.001/002
1971	SRR2968135	SAMN04283813	59611	A.Br.003/004
1972	SRR2968136	SAMN04283863	150562	A.Br.008/011	A.Br.008/011_A.Br.126			X
1973	SRR2968137	SAMN04283866	62709	A.Br.008/011	A.Br.008/011_PasteurI
1974	SRR2968138	SAMN04283885	58058	A.Br.008/011	A.Br.008/011_Heroin
1975	SRR2968139	SAMN04283844	63967	A.Br.008/011	A.Br.008/011_Tsiankovskii_L1			X
1976	SRR2968140	SAMN04283843	57579	A.Br.008/011	A.Br.008/011_Tsiankovskii_L1
1977	SRR2968141	SAMN04283853	254344	A.Br.008/011	A.Br.008/011_Tsiankovskii_L4a
1978	SRR2968143	SAMN04283852	1148735	cover pb		cover pb
1979	SRR2968144	SAMN04283832	245696	A.Br.Aust94
1980	SRR2968145	SAMN04283837	69274	A.Br.Aust94		pruned 2SNPs SRR2968146
1981	SRR2968146	SAMN04283838	68618	A.Br.Aust94	A.Br.Aust94			X				X
1982	SRR2968148	SAMN04283817	68618	A.Br.003/004
1983	SRR2968149	SAMN04283842	65099	A.Br.Aust94
1984	SRR2968150	SAMN04283803	69137	A.Br.005/006
1985	SRR2968151	SAMN04283800	79610	A.Br.005/006		pruned 5SNPs DRR118319
1986	SRR2968152	SAMN04283797	66497	A.Br.005/006
1987	SRR2968153	SAMN04283860	72917	A.Br.008/011	A.Br.008/011_STI_L2
1988	SRR2968154	SAMN04283848	69434	A.Br.008/011	A.Br.008/011_Tsiankovskii_L4d	10% conta. AncientA strain. Absent pXO1 in initial A0062-2 strain made by conta
1989	SRR2968155	SAMN04283833	69797	A.Br.Aust94
1990	SRR2968156	SAMN04283804	72278	A.Br.005/006		pruned 5SNPs SRR12382322
1991	SRR2968157	SAMN04283796	332210	A.Br.005/006
1992	SRR2968158	SAMN04283836	67347	A.Br.Aust94
1993	SRR2968159	SAMN04283865	64456	A.Br.008/011	A.Br.008/011_A0245			X
1994	SRR2968160	SAMN04283840	77621	A.Br.Aust94
1995	SRR2968161	SAMN04283810	68312	A.Br.Vollum		pruned_5SNPs
1996	SRR2968162	SAMN04283808	83774	A.Br.Vollum
1997	SRR2968163	SAMN04283835	68972	A.Br.Aust94
1998	SRR2968164	SAMN04283834	65867	A.Br.Aust94		pruned 2SNPs K2883
[truncated: 486 more rows]
